# Supplementary material for: Genetic Determinants Enabling Medium-Dependent Adaptation to Nafcillin in Methicillin-Resistant Staphylococcus aureus
Source: mSystems. 2020 Mar 31;5(2):e00828-19. doi: 10.1128/mSystems.00828-19 (PMC7112963; doi:10.1128/mSystems.00828-19)
Supplement: TABLE S3 [file mSystems.00828-19-st003.xlsx]

## Sheet: Table S3 - STM
Table S3: Mutations identified for S. aureus TCH1516 after media adaptation to CA-MHB. Nomenclature example A1 F29 I1 R1 = ALE 1 Flask 29 Isolate (I1=clone, I0=population) Replicate 1.
Reference Seq	Position	Mutation Type	Sequence Change	Gene	Product	Details	A0 F0 I1 R1	A0 F0 I1 R2	A1 F112 I0 R1	A1 F112 I1 R2	A2 F110 I0 R1	A2 F110 I1 R2	A3 F109 I0 R1	A3 F109 I1 R2	A4 F108 I0 R1	A4 F108 I1 R2	A5 F104 I0 R1	A5 F104 I1 R2
USA300TCH1516_ALE	47117	SNP	A→G	hin_1	DNA-invertase hin	F135S (TTC→TCC)												1
USA300TCH1516_ALE	62818	INS	+CAATTT	USA300TCH1516_00053, speG	hypothetical protein/Spermidine N(1)-acetyltransferase	intergenic (‑285/+228)								1
USA300TCH1516_ALE	2187071	SNP	C→T	rsbU	Phosphoserine phosphatase RsbU	R331K (AGA→AAA)				1
