# Supplementary material for: Genetic Determinants Enabling Medium-Dependent Adaptation to Nafcillin in Methicillin-Resistant Staphylococcus aureus
Source: mSystems. 2020 Mar 31;5(2):e00828-19. doi: 10.1128/mSystems.00828-19 (PMC7112963; doi:10.1128/mSystems.00828-19)
Supplement: TABLE S4 [file mSystems.00828-19-st004.xlsx]

## Sheet: Table S4 - STR
Table S4: Mutations identified for S. aureus TCH1516 after media adaptation to RPMI+. Nomenclature example A1 F29 I1 R1 = ALE 1 Flask 29 Isolate (I1=clone, I0=population) Replicate 1.
Reference Seq	Position	Mutation Type	Sequence Change	Gene	Product	Details	A0 F0 I0 R1	A0 F0 I1 R1	A1 F29 I0 R1	A1 F29 I0 R2	A1 F29 I1 R1	A1 F104 I0 R1	A1 F104 I0 R2	A1 F104 I1 R1	A2 F25 I0 R1	A2 F25 I0 R2	A2 F25 I1 R1	A2 F106 I0 R1	A2 F106 I0 R2	A2 F106 I1 R1	A3 F31 I0 R1	A3 F31 I0 R2	A3 F31 I1 R1	A3 F104 I0 R1	A3 F104 I0 R2	A3 F104 I1 R1	A4 F25 I0 R1	A4 F25 I0 R2	A4 F25 I1 R1	A4 F97 I0 R1	A4 F97 I0 R2	A4 F97 I1 R1	A5 F32 I0 R1	A5 F32 I0 R2	A5 F32 I1 R1	A5 F100 I0 R1	A5 F100 I0 R2	A5 F100 I1 R1	A6 F27 I0 R1	A6 F27 I0 R2	A6 F27 I1 R1	A6 F98 I0 R1	A6 F98 I0 R2	A6 F98 I1 R1	A7 F28 I0 R1	A7 F28 I0 R2	A7 F28 I1 R1	A7 F98 I0 R1	A7 F98 I0 R2
USA300TCH1516_ALE	3344	SNP	A→T	dnaN, USA300HOU_RS00015	DNA polymerase III subunit beta/hypothetical protein	intergenic (+28/‑362)									0.21
USA300TCH1516_ALE	9710	SNP	T→C	gyrA, nnrD	DNA gyrase subunit A/ADP-dependent (S)-NAD(P)H-hydrate dehydratase	intergenic (+15/+72)												0.22
USA300TCH1516_ALE	9716	SNP	T→C	gyrA, nnrD	DNA gyrase subunit A/ADP-dependent (S)-NAD(P)H-hydrate dehydratase	intergenic (+21/+66)												0.24						0.22						0.23
USA300TCH1516_ALE	9719	SNP	G→A	gyrA, nnrD	DNA gyrase subunit A/ADP-dependent (S)-NAD(P)H-hydrate dehydratase	intergenic (+24/+63)												0.22						0.2						0.23
USA300TCH1516_ALE	20173	SNP	A→T	gdpP	Cyclic-di-AMP phosphodiesterase GdpP	Q610L (CAG→CTG)														1
USA300TCH1516_ALE	34179	DEL	Δ23,686 bp	rlmH,USA300HOU_RS00135,USA300HOU_RS00140,USA300HOU_RS14915,ugpQ_1,paaZ,pbp,mecR1,USA300HOU_RS00170,USA300TCH1516_00035,USA300HOU_RS00180,USA300HOU_RS00185,USA300TCH1516_00038,USA300HOU_RS00190,hin_1,hin_2,USA300HOU_RS00205,USA300HOU_RS00210,USA300HOU_RS00215,USA300HOU_RS00220,gloC_1,USA300HOU_RS00235,USA300HOU_RS00240	[rlmH],USA300HOU_RS00135,USA300HOU_RS00140,USA300HOU_RS14915,ugpQ_1,paaZ,pbp,mecR1,USA300HOU_RS00170,USA300TCH1516_00035,USA300HOU_RS00180,USA300HOU_RS00185,USA300TCH1516_00038,USA300HOU_RS00190,hin_1,hin_2,USA300HOU_RS00205,USA300HOU_RS00210,USA300HOU_RS00215,USA300HOU_RS00220,gloC_1,USA300HOU_RS00235,USA300HOU_RS00240																																										1
USA300TCH1516_ALE	37323	SNP	C→A	USA300HOU_RS14915, ugpQ_1	hypothetical protein/Glycerophosphodiester phosphodiesterase, cytoplasmic	intergenic (+347/‑490)							0.25			0.2									0.22
USA300TCH1516_ALE	37324	SNP	G→T	USA300HOU_RS14915, ugpQ_1	hypothetical protein/Glycerophosphodiester phosphodiesterase, cytoplasmic	intergenic (+348/‑489)																			0.21
USA300TCH1516_ALE	37334	SNP	G→T	USA300HOU_RS14915, ugpQ_1	hypothetical protein/Glycerophosphodiester phosphodiesterase, cytoplasmic	intergenic (+358/‑479)										0.21									0.24
USA300TCH1516_ALE	37362	SNP	T→A	USA300HOU_RS14915, ugpQ_1	hypothetical protein/Glycerophosphodiester phosphodiesterase, cytoplasmic	intergenic (+386/‑451)																						0.23						0.27															0.2
USA300TCH1516_ALE	37363	SNP	T→A	USA300HOU_RS14915, ugpQ_1	hypothetical protein/Glycerophosphodiester phosphodiesterase, cytoplasmic	intergenic (+387/‑450)																												0.27			0.24
USA300TCH1516_ALE	37418	SNP	C→A	USA300HOU_RS14915, ugpQ_1	hypothetical protein/Glycerophosphodiester phosphodiesterase, cytoplasmic	intergenic (+442/‑395)							0.3			0.28			0.29			0.33			0.36			0.3			0.29						0.25			0.4									0.34
USA300TCH1516_ALE	37418	SNP	C→T	USA300HOU_RS14915, ugpQ_1	hypothetical protein/Glycerophosphodiester phosphodiesterase, cytoplasmic	intergenic (+442/‑395)																												0.31												0.27
USA300TCH1516_ALE	37420	SNP	T→A	USA300HOU_RS14915, ugpQ_1	hypothetical protein/Glycerophosphodiester phosphodiesterase, cytoplasmic	intergenic (+444/‑393)																												0.25
USA300TCH1516_ALE	37422	SNP	C→T	USA300HOU_RS14915, ugpQ_1	hypothetical protein/Glycerophosphodiester phosphodiesterase, cytoplasmic	intergenic (+446/‑391)																												0.24
USA300TCH1516_ALE	37422	SNP	C→A	USA300HOU_RS14915, ugpQ_1	hypothetical protein/Glycerophosphodiester phosphodiesterase, cytoplasmic	intergenic (+446/‑391)				0.26						0.26									0.2			0.29			0.35						0.23			0.22
USA300TCH1516_ALE	37438	SNP	G→A	USA300HOU_RS14915, ugpQ_1	hypothetical protein/Glycerophosphodiester phosphodiesterase, cytoplasmic	intergenic (+462/‑375)																																								0.32
USA300TCH1516_ALE	37438	SNP	G→T	USA300HOU_RS14915, ugpQ_1	hypothetical protein/Glycerophosphodiester phosphodiesterase, cytoplasmic	intergenic (+462/‑375)																0.26
USA300TCH1516_ALE	37459	SNP	C→A	USA300HOU_RS14915, ugpQ_1	hypothetical protein/Glycerophosphodiester phosphodiesterase, cytoplasmic	intergenic (+483/‑354)																0.31									0.27
USA300TCH1516_ALE	37500	SNP	G→T	USA300HOU_RS14915, ugpQ_1	hypothetical protein/Glycerophosphodiester phosphodiesterase, cytoplasmic	intergenic (+524/‑313)																																								0.28			0.28
USA300TCH1516_ALE	37500	SNP	G→A	USA300HOU_RS14915, ugpQ_1	hypothetical protein/Glycerophosphodiester phosphodiesterase, cytoplasmic	intergenic (+524/‑313)																						0.25			0.29
USA300TCH1516_ALE	37502	SNP	C→A	USA300HOU_RS14915, ugpQ_1	hypothetical protein/Glycerophosphodiester phosphodiesterase, cytoplasmic	intergenic (+526/‑311)				0.3			0.27			0.25						0.26			0.27			0.29			0.32			0.24			0.22
USA300TCH1516_ALE	37522	SNP	G→T	USA300HOU_RS14915, ugpQ_1	hypothetical protein/Glycerophosphodiester phosphodiesterase, cytoplasmic	intergenic (+546/‑291)										0.29						0.26			0.25			0.27			0.33			0.28															0.26
USA300TCH1516_ALE	42578	SNP	A→G	USA300TCH1516_00035	hypothetical protein	V463A (GTA→GCA)			0.24
USA300TCH1516_ALE	42582	SNP	C→T	USA300TCH1516_00035	hypothetical protein	V462I (GTA→ATA)			0.23
USA300TCH1516_ALE	42586	SNP	T→C	USA300TCH1516_00035	hypothetical protein	R460R (AGA→AGG)			0.24
USA300TCH1516_ALE	69323	SNP	A→T	arcC1_1	Carbamate kinase 1	V148E (GTA→GAA)																				1
USA300TCH1516_ALE	76969	SNP	G→A	USA300HOU_RS00140, USA300HOU_RS00350	hypothetical protein/Monoacylglycerol lipase	intergenic (+509/‑107)						0.49	0.55	1
USA300TCH1516_ALE	85780	SNP	T→C	nikE_1, copB	Nickel import ATP-binding protein NikE/Copper-exporting P-type ATPase B	intergenic (+799/‑221)												0.21	0.27
USA300TCH1516_ALE	110660	SNP	T→A	USA300HOU_RS00515	putative lipoprotein	I173I (ATT→ATA)						0.23	0.24
USA300TCH1516_ALE	111512	SNP	A→G	USA300HOU_RS00520	putative lipoprotein	S194S (TCA→TCG)	0.32		0.29	0.32		0.28	0.39		0.33	0.42		0.25	0.43		0.29	0.43		0.32	0.35		0.32	0.33		0.25	0.37		0.29	0.36		0.27	0.34		0.32	0.34		0.3	0.38		0.31	0.37		0.31	0.35
USA300TCH1516_ALE	111516	SNP	C→A	USA300HOU_RS00520	putative lipoprotein	Q196K (CAA→AAA)	0.3		0.27	0.31		0.28	0.38		0.32	0.39		0.23	0.42		0.29	0.41		0.3	0.34		0.31	0.31		0.25	0.36		0.27	0.33		0.26	0.33		0.31	0.33		0.29	0.36		0.27	0.36		0.3	0.35
USA300TCH1516_ALE	128499	SNP	G→T	spa	Immunoglobulin G-binding protein A	G363G (GGC→GGA)																												0.21
USA300TCH1516_ALE	128500	SNP	C→G	spa	Immunoglobulin G-binding protein A	G363A (GGC→GCC)																			0.21						0.25									0.28
USA300TCH1516_ALE	128502	SNP	G→T	spa	Immunoglobulin G-binding protein A	D362E (GAC→GAA)																												0.24
USA300TCH1516_ALE	128524	SNP	T→C	spa	Immunoglobulin G-binding protein A	N355S (AAC→AGC)																																					0.23
USA300TCH1516_ALE	128525	SNP	T→C	spa	Immunoglobulin G-binding protein A	N355D (AAC→GAC)																																					0.29
USA300TCH1516_ALE	128535	SNP	A→G	spa	Immunoglobulin G-binding protein A	G351G (GGT→GGC)																																					0.21
USA300TCH1516_ALE	128559	SNP	G→A	spa	Immunoglobulin G-binding protein A	G343G (GGC→GGT)																																					0.24
USA300TCH1516_ALE	128571	SNP	A→G	spa	Immunoglobulin G-binding protein A	N339N (AAT→AAC)																																					0.24
USA300TCH1516_ALE	128775	SNP	G→T	spa	Immunoglobulin G-binding protein A	D271E (GAC→GAA)																												0.22
USA300TCH1516_ALE	128874	SNP	G→T	spa	Immunoglobulin G-binding protein A	R238R (CGC→CGA)													0.23												0.25
USA300TCH1516_ALE	129005	SNP	C→A	spa	Immunoglobulin G-binding protein A	A195S (GCT→TCT)																												0.22
USA300TCH1516_ALE	129006	SNP	A→T	spa	Immunoglobulin G-binding protein A	S194R (AGT→AGA)																									0.22
USA300TCH1516_ALE	129761	SNP	G→A	spa, sarS	Immunoglobulin G-binding protein A/HTH-type transcriptional regulator SarS	intergenic (‑174/+247)														1
USA300TCH1516_ALE	134187	SNP	G→A	yfiY, sbnA	putative siderophore-binding lipoprotein YfiY/putative siderophore biosynthesis protein SbnA	intergenic (‑60/‑171)																																										1	1
USA300TCH1516_ALE	173356	SNP	G→A	adhE	Aldehyde-alcohol dehydrogenase	P752P (CCG→CCA)														1
USA300TCH1516_ALE	174246	SNP	G→A	cap8A_1	Capsular polysaccharide type 8 biosynthesis protein cap8A	A64A (GCG→GCA)
USA300TCH1516_ALE	195286	SNP	T→A	USA300HOU_RS00900, USA300HOU_RS00905	hypothetical protein/hypothetical protein	intergenic (‑97/‑82)						0.55	0.58	1
USA300TCH1516_ALE	217036	SNP	T→A	rocD2_1, brnQ_1	Ornithine aminotransferase 2/Branched-chain amino acid transport system 2 carrier protein	intergenic (‑230/+23)												0.21						0.21			0.22
USA300TCH1516_ALE	267872	SNP	T→A	USA300HOU_RS01175	Staphylocoagulase	R525R (CGT→CGA)																0.21									0.25
USA300TCH1516_ALE	267902	SNP	C→A	USA300HOU_RS01175	Staphylocoagulase	N535K (AAC→AAA)				0.21			0.24															0.24			0.33
USA300TCH1516_ALE	267925	SNP	G→C	USA300HOU_RS01175	Staphylocoagulase	G543A (GGA→GCA)										0.31
USA300TCH1516_ALE	267932	SNP	C→A	USA300HOU_RS01175	Staphylocoagulase	G545G (GGC→GGA)										0.27																																	0.25
USA300TCH1516_ALE	267992	SNP	C→A	USA300HOU_RS01175	Staphylocoagulase	N565K (AAC→AAA)																						0.2
USA300TCH1516_ALE	276305	SNP	C→A	carA_1	Caffeate CoA-transferase	S168I (AGC→ATC)														1
USA300TCH1516_ALE	333049	SNP	G→C	esaA	ESAT-6 secretion accessory factor EsaA	A753P (GCA→CCA)																								0.28	0.31
USA300TCH1516_ALE	359994	SNP	G→T	hrtA_1	Putative hemin import ATP-binding protein HrtA	D171Y (GAT→TAT)																																				0.22	0.24
USA300TCH1516_ALE	367644	SNP	G→T	nanA, bglK	N-acetylneuraminate lyase/Beta-glucoside kinase	intergenic (‑96/‑62)																										1
USA300TCH1516_ALE	396540	SNP	G→A	efeM	putative iron uptake system component EfeM	A208T (GCA→ACA)						0.54	0.59	1
USA300TCH1516_ALE	429320	SNP	C→A	ahpC	Alkyl hydroperoxide reductase subunit C	V186L (GTA→TTA)
USA300TCH1516_ALE	449865	SNP	G→T	speC_3	Exotoxin type C	P53P (CCG→CCT)							0.22
USA300TCH1516_ALE	449866	SNP	C→A	speC_3	Exotoxin type C	Q54K (CAA→AAA)										0.2
USA300TCH1516_ALE	463369	SNP	C→T	USA300HOU_RS02190, lpl2_1	hypothetical protein/putative lipoprotein	intergenic (‑217/‑121)												0.27	0.25
USA300TCH1516_ALE	478502	SNP	C→A	nuoL	NADH-quinone oxidoreductase subunit L	D342E (GAC→GAA)																																1
USA300TCH1516_ALE	479553	SNP	G→A	USA300HOU_RS02280	hypothetical protein	A194T (GCA→ACA)																										1
USA300TCH1516_ALE	482712	SNP	C→A	USA300HOU_RS02285, USA300HOU_RS02295	hypothetical protein/hypothetical protein	intergenic (+509/‑174)																								0.39	0.38
USA300TCH1516_ALE	484765	DEL	(CGCTTTAA)2→1	USA300HOU_RS02305, USA300TCH1516_00437	hypothetical protein/hypothetical protein	intergenic (+143/‑15)																																						1
USA300TCH1516_ALE	484894	SNP	G→T	USA300TCH1516_00437	hypothetical protein	G36G (GGG→GGT)												0.32	0.33
USA300TCH1516_ALE	490979	SNP	G→T	metQ_1	putative D-methionine-binding lipoprotein MetQ	G194C (GGT→TGT)												0.21	0.26
USA300TCH1516_ALE	491852	SNP	C→T	sle1_1	N-acetylmuramoyl-L-alanine amidase sle1	Y93Y (TAC→TAT)																									0.26
USA300TCH1516_ALE	505202	SNP	G→T	treP_1	PTS system trehalose-specific EIIBC component	R365L (CGT→CTT)																													1
USA300TCH1516_ALE	512643	SNP	A→G	recR, speA_2	Recombination protein RecR/Arginine decarboxylase	intergenic (+711/‑6052)				0.43			0.4			0.41			0.36		0.22	0.5			0.4		0.2	0.53			0.39			0.45			0.46		0.21	0.43			0.42			0.43			0.46
USA300TCH1516_ALE	514911	SNP	G→C	recR, speA_2	Recombination protein RecR/Arginine decarboxylase	intergenic (+2979/‑3784)																				1
USA300TCH1516_ALE	536875	SNP	A→T	rplY, pth	50S ribosomal protein L25/Peptidyl-tRNA hydrolase	intergenic (+68/‑243)														1
USA300TCH1516_ALE	551117	SNP	G→A	cysK	Cysteine synthase	A127T (GCA→ACA)																																				0.22	0.31
USA300TCH1516_ALE	563070	SNP	G→T	gabR	HTH-type transcriptional regulatory protein GabR	T301K (ACA→AAA)
USA300TCH1516_ALE	564948	SNP	G→T	pdxS	Pyridoxal 5'-phosphate synthase subunit PdxS	E292* (GAG→TAG)																							1
USA300TCH1516_ALE	584121	SNP	G→T	rplA, rplJ	50S ribosomal protein L1/50S ribosomal protein L10	intergenic (+205/‑67)																																1
USA300TCH1516_ALE	585693	SNP	G→A	rsmC	Ribosomal RNA small subunit methyltransferase C	G140G (GGG→GGA)																													1
USA300TCH1516_ALE	593018	SNP	G→T	rpoC	DNA-directed RNA polymerase subunit beta'	M1078I (ATG→ATT)																		0.76	0.74	1
USA300TCH1516_ALE	602430	SNP	G→A	hchA, araB	Molecular chaperone Hsp31 and glyoxalase 3/Ribulokinase	intergenic (+20/‑140)
USA300TCH1516_ALE	604507	SNP	T→A	USA300HOU_RS02905	putative epimerase/dehydratase	N29K (AAT→AAA)																				1
USA300TCH1516_ALE	607884	SNP	G→A	dck	Deoxyadenosine/deoxycytidine kinase	R209* (CGA→TGA)								1
USA300TCH1516_ALE	624684	SNP	G→T	tagE_2	Poly(glycerol-phosphate) alpha-glucosyltransferase	A475E (GCA→GAA)												0.25
USA300TCH1516_ALE	629681	SNP	C→A	USA300HOU_RS02990	3-hexulose-6-phosphate synthase	L84I (CTA→ATA)								1
USA300TCH1516_ALE	638614	SNP	G→T	pdxK	Pyridoxine kinase	T14K (ACA→AAA)																										1
USA300TCH1516_ALE	665392	SNP	T→G	paiA_1	Spermidine/spermine N(1)-acetyltransferase	L79* (TTA→TGA)						0.39	0.38	1
USA300TCH1516_ALE	672711	SNP	G→A	nth_1, btuF	Endonuclease III/Vitamin B12-binding protein	intergenic (+313/‑66)													0.23
USA300TCH1516_ALE	697640	SNP	C→T	mrpA	Na(+)/H(+) antiporter subunit A	I536I (ATC→ATT)																		0.74	0.84	1
USA300TCH1516_ALE	707724	SNP	G→T	znuC_1	High-affinity zinc uptake system ATP-binding protein ZnuC	N62K (AAC→AAA)																																									1
USA300TCH1516_ALE	707879	SNP	A→T	znuC_1	High-affinity zinc uptake system ATP-binding protein ZnuC	L11I (TTA→ATA)																										1
USA300TCH1516_ALE	707906	SNP	A→T	znuC_1	High-affinity zinc uptake system ATP-binding protein ZnuC	L2I (TTA→ATA)												0.24	0.31
USA300TCH1516_ALE	707909	SNP	A→T	znuC_1	High-affinity zinc uptake system ATP-binding protein ZnuC	M1M (TTG→ATG) †																		1	1	1										1	1	1				1	0.88		0.21			1	1
USA300TCH1516_ALE	707910	SNP	A→G	znuC_1, ideR	High-affinity zinc uptake system ATP-binding protein ZnuC/Iron-dependent repressor IdeR	intergenic (‑1/‑121)						0.63	0.67	1																					1
USA300TCH1516_ALE	707911	SNP	C→T	znuC_1, ideR	High-affinity zinc uptake system ATP-binding protein ZnuC/Iron-dependent repressor IdeR	intergenic (‑2/‑120)																								0.55	0.62
USA300TCH1516_ALE	707952	INS	(GTTTAGGCTAACCTAATTAA)1→2	znuC_1, ideR	High-affinity zinc uptake system ATP-binding protein ZnuC/Iron-dependent repressor IdeR	intergenic (‑43/‑79)																																						1
USA300TCH1516_ALE	711445	INS	+T	tagH_1, tagG	Teichoic acids export ATP-binding protein TagH/Teichoic acid translocation permease protein TagG	intergenic (‑83/‑264)																		1	1
USA300TCH1516_ALE	711446	INS	+T	tagH_1, tagG	Teichoic acids export ATP-binding protein TagH/Teichoic acid translocation permease protein TagG	intergenic (‑84/‑263)																				1
USA300TCH1516_ALE	714623	SNP	G→C	tagX	Putative glycosyltransferase TagX	V302L (GTT→CTT)																		1	1	1
USA300TCH1516_ALE	737010	SNP	G→A	bceB_1	Bacitracin export permease protein BceB	E498K (GAA→AAA)													0.22
USA300TCH1516_ALE	740322	SNP	G→C	pitA_1, sle1_2	Low-affinity inorganic phosphate transporter 1/N-acetylmuramoyl-L-alanine amidase sle1	intergenic (+549/+39)																								0.21
USA300TCH1516_ALE	790778	SNP	G→A	kipA_1, ltaS	KipI antagonist/Lipoteichoic acid synthase	intergenic (+277/‑197)																								0.92	0.93	1
USA300TCH1516_ALE	792704	SNP	G→A	ltaS	Lipoteichoic acid synthase	G577D (GGT→GAT)
USA300TCH1516_ALE	803528	SNP	C→T	USA300HOU_RS03920, dtpT	Putative lipid kinase/Di-/tripeptide transporter	intergenic (‑228/+42)																								0.21
USA300TCH1516_ALE	803539	SNP	A→G	USA300HOU_RS03920, dtpT	Putative lipid kinase/Di-/tripeptide transporter	intergenic (‑239/+31)												0.22												0.22															0.22			0.23
USA300TCH1516_ALE	811393	SNP	T→A	nrdF, fecD_1	Ribonucleoside-diphosphate reductase subunit beta/Fe(3+) dicitrate transport system permease protein FecD	intergenic (+235/‑431)																0.33
USA300TCH1516_ALE	818031	DEL	(A)7→6	USA300HOU_RS04005	hypothetical protein	coding (10/879 nt)														1
USA300TCH1516_ALE	862976	SNP	A→T	eno	Enolase	T270T (ACA→ACT)																																				0.2
USA300TCH1516_ALE	874958	SNP	C→A	clfA	Clumping factor A	S621S (TCC→TCA)																																		0.22
USA300TCH1516_ALE	875018	SNP	C→A	clfA	Clumping factor A	S641S (TCC→TCA)													0.32																					0.26						0.31
USA300TCH1516_ALE	875063	SNP	C→T	clfA	Clumping factor A	D656D (GAC→GAT)																															0.34
USA300TCH1516_ALE	875180	SNP	C→A	clfA	Clumping factor A	S695S (TCC→TCA)							0.54
USA300TCH1516_ALE	875342	SNP	C→A	clfA	Clumping factor A	S749S (TCC→TCA)				0.63
USA300TCH1516_ALE	875390	SNP	G→A	clfA	Clumping factor A	S765S (TCG→TCA)																									0.4
USA300TCH1516_ALE	885062	SNP	T→G	pspB	Putative phosphoserine phosphatase 2	G91G (GGT→GGG)												0.24	0.2
USA300TCH1516_ALE	885489	SNP	A→C	argO	Arginine exporter protein ArgO	I191M (ATT→ATG)																																										1	1
USA300TCH1516_ALE	917327	SNP	T→G	sufB_2, USA300HOU_RS04545	FeS cluster assembly protein SufB/hypothetical protein	intergenic (+86/+244)																						0.2
USA300TCH1516_ALE	927169	SNP	C→A	ghrB_1	Glyoxylate/hydroxypyruvate reductase B	R117S (CGC→AGC)																																					0.25
USA300TCH1516_ALE	937158	SNP	T→A	USA300HOU_RS04665, pepA_1	NADH dehydrogenase-like protein/Cytosol aminopeptidase	intergenic (+65/‑66)												0.24
USA300TCH1516_ALE	950088	SNP	T→A	yugI_2, USA300HOU_RS04740	General stress protein 13/putative oxidoreductase	intergenic (+82/‑280)															0.21
USA300TCH1516_ALE	950093	SNP	T→A	yugI_2, USA300HOU_RS04740	General stress protein 13/putative oxidoreductase	intergenic (+87/‑275)															0.22
USA300TCH1516_ALE	950098	SNP	T→A	yugI_2, USA300HOU_RS04740	General stress protein 13/putative oxidoreductase	intergenic (+92/‑270)															0.23
USA300TCH1516_ALE	957320	SNP	A→T	argH	Argininosuccinate lyase	F27Y (TTT→TAT)																				1
USA300TCH1516_ALE	961661	SNP	C→G	spsB_1	Signal peptidase IB	R161G (CGA→GGA)											1
USA300TCH1516_ALE	973213	SNP	C→A	yitU_1	5-amino-6-(5-phospho-D-ribitylamino)uracil phosphatase YitU	E175* (GAG→TAG)																																1
USA300TCH1516_ALE	983155	SNP	A→T	USA300HOU_RS04855	hypothetical protein	Q342L (CAA→CTA)
USA300TCH1516_ALE	1002200	SNP	T→G	mecA	Adapter protein MecA 1	M173R (ATG→AGG)																																1
USA300TCH1516_ALE	1041791	SNP	T→C	tagE_3	Poly(glycerol-phosphate) alpha-glucosyltransferase	F168S (TTT→TCT)																		0.62	0.56	1
USA300TCH1516_ALE	1105994	SNP	T→C	pdhD	Dihydrolipoyl dehydrogenase	T12T (ACT→ACC)																														1	1	1
USA300TCH1516_ALE	1168612	SNP	T→A	scn_2, USA300HOU_RS05810	Staphylococcal complement inhibitor/hypothetical protein	intergenic (+468/+185)																																	0.39	0.38	1
USA300TCH1516_ALE	1172933	SNP	G→A	USA300HOU_RS05845	hypothetical protein	P168S (CCA→TCA)																		1	1	1
USA300TCH1516_ALE	1173304	SNP	T→A	USA300HOU_RS05845	hypothetical protein	D44V (GAT→GTT)																																	0.39	0.42	1
USA300TCH1516_ALE	1184720	SNP	A→T	bshC	Putative cysteine ligase BshC	E163V (GAG→GTG)																				1
USA300TCH1516_ALE	1193883	SNP	G→T	divIB	Cell division protein DivIB	A420S (GCA→TCA)																																	0.35	0.34	1
USA300TCH1516_ALE	1193889	SNP	G→A	divIB	Cell division protein DivIB	E422K (GAA→AAA)																																			1
USA300TCH1516_ALE	1196508	SNP	C→A	ftsZ	Cell division protein FtsZ	S338Y (TCT→TAT)																																1
USA300TCH1516_ALE	1231477	SNP	G→T	stp	Serine/threonine phosphatase stp	G41V (GGC→GTC)																																				0.2	0.24
USA300TCH1516_ALE	1231720	SNP	G→A	stp	Serine/threonine phosphatase stp	R122K (AGA→AAA)																											0.67	0.68
USA300TCH1516_ALE	1232053	SNP	A→G	stp	Serine/threonine phosphatase stp	D233G (GAT→GGT)															0.64	0.52
USA300TCH1516_ALE	1232465	SNP	G→C	prkC	Serine/threonine-protein kinase PrkC	A124P (GCG→CCG)																								0.92	0.87	1
USA300TCH1516_ALE	1233504	SNP	T→A	prkC	Serine/threonine-protein kinase PrkC	V470D (GTT→GAT)								1
USA300TCH1516_ALE	1245778	SNP	G→T	acpP, rnc	Acyl carrier protein/Ribonuclease 3	intergenic (+107/‑9)																																						1
USA300TCH1516_ALE	1246070	SNP	G→A	rnc	Ribonuclease 3	C95Y (TGT→TAT)
USA300TCH1516_ALE	1278637	SNP	T→G	uppS	Isoprenyl transferase	V97G (GTC→GGC)															0.51	0.6
USA300TCH1516_ALE	1327162	SNP	G→A	glpF, glpK	Glycerol uptake facilitator protein/Glycerol kinase	intergenic (+93/‑36)																	1
USA300TCH1516_ALE	1373924	SNP	C→T	sbcD	Nuclease SbcCD subunit D	A59V (GCA→GTA)																				1
USA300TCH1516_ALE	1381504	SNP	G→A	acnA	Aconitate hydratase A	E143K (GAA→AAA)																																									1
USA300TCH1516_ALE	1408538	SNP	A→G	trpF	N-(5'-phosphoribosyl)anthranilate isomerase	D144G (GAC→GGC)																													1
USA300TCH1516_ALE	1439806	SNP	G→A	USA300HOU_RS07135, cspA_2	hypothetical protein/Cold shock protein CspA	intergenic (‑163/+34)												0.28	0.26
USA300TCH1516_ALE	1439862	SNP	G→A	cspA_2	Cold shock protein CspA	A60V (GCT→GTT)												0.54	0.53	1
USA300TCH1516_ALE	1440007	DEL	Δ1 bp	cspA_2	Cold shock protein CspA	coding (34/201 nt)																								0.85	0.86	1
USA300TCH1516_ALE	1440085	SNP	G→T	cspA_2, USA300TCH1516_01338	Cold shock protein CspA/hypothetical protein	intergenic (‑45/+126)								1
USA300TCH1516_ALE	1440088	SNP	T→A	cspA_2, USA300TCH1516_01338	Cold shock protein CspA/hypothetical protein	intergenic (‑48/+123)																	1
USA300TCH1516_ALE	1444983	SNP	C→A	brnQ_3	Branched-chain amino acid transport system 2 carrier protein	G47G (GGG→GGT)
USA300TCH1516_ALE	1454780	SNP	A→T	arlS	Signal transduction histidine-protein kinase ArlS	W261R (TGG→AGG)																																				0.32	0.31
USA300TCH1516_ALE	1474639	SNP	C→G	ebh_1	Extracellular matrix-binding protein ebh	A9129P (GCA→CCA)																								0.92	0.93	1
USA300TCH1516_ALE	1481355	SNP	G→T	ebh_1	Extracellular matrix-binding protein ebh	A6890E (GCA→GAA)																								0.89	0.89	1
USA300TCH1516_ALE	1500691	SNP	C→A	ebh_1	Extracellular matrix-binding protein ebh	A445S (GCG→TCG)																	1
USA300TCH1516_ALE	1509097	SNP	G→C	USA300HOU_RS07370	Bacterial dynamin-like protein	Q1098E (CAA→GAA)														1
USA300TCH1516_ALE	1510537	SNP	A→T	USA300HOU_RS07370	Bacterial dynamin-like protein	S618T (TCT→ACT)																																						1
USA300TCH1516_ALE	1539250	SNP	C→G	aroC, USA300HOU_RS07505	Chorismate synthase/hypothetical protein	intergenic (‑349/+37)																														1	1	1
USA300TCH1516_ALE	1541195	SNP	A→T	hepT	Heptaprenyl diphosphate synthase component 2	M1E (GTG→GAG) †												0.26	0.25
USA300TCH1516_ALE	1612512	SNP	C→G	scpB	Segregation and condensation protein B	E158Q (GAA→CAA)																																					0.29
USA300TCH1516_ALE	1722304	SNP	T→C	yrrK	Putative pre-16S rRNA nuclease	I6V (ATT→GTT)																		1	1	1
USA300TCH1516_ALE	1744242	SNP	T→A	apt	Adenine phosphoribosyltransferase	I144F (ATT→TTT)																																	0.37	0.4	1
USA300TCH1516_ALE	1744287	SNP	C→G	apt	Adenine phosphoribosyltransferase	A129P (GCA→CCA)																																							0.42	0.36	1
USA300TCH1516_ALE	1744296	SNP	T→A	apt	Adenine phosphoribosyltransferase	T126S (ACG→TCG)																											0.58	0.61
USA300TCH1516_ALE	1744315	SNP	A→T	apt	Adenine phosphoribosyltransferase	D119E (GAT→GAA)
USA300TCH1516_ALE	1744316	SNP	T→A	apt	Adenine phosphoribosyltransferase	D119V (GAT→GTT)																	1
USA300TCH1516_ALE	1744362	SNP	G→A	apt	Adenine phosphoribosyltransferase	H104Y (CAC→TAC)						0.56	0.64	1								0.24					0.27	0.33	1
USA300TCH1516_ALE	1744423	SNP	T→A	apt	Adenine phosphoribosyltransferase	L83F (TTA→TTT)																													1
USA300TCH1516_ALE	1744428	SNP	T→C	apt	Adenine phosphoribosyltransferase	K82E (AAA→GAA)																						0.24
USA300TCH1516_ALE	1744443	SNP	C→A	apt	Adenine phosphoribosyltransferase	V77F (GTT→TTT)															0.52	0.6
USA300TCH1516_ALE	1744446	SNP	G→A	apt	Adenine phosphoribosyltransferase	P76S (CCT→TCT)																																				0.85	0.9
USA300TCH1516_ALE	1744454	SNP	C→T	apt	Adenine phosphoribosyltransferase	G73D (GGC→GAC)																								0.88	0.91	1
USA300TCH1516_ALE	1744472	SNP	G→A	apt	Adenine phosphoribosyltransferase	A67V (GCT→GTT)				0.27							1	0.29	0.33																									1	0.27	0.3		1	1
USA300TCH1516_ALE	1744473	SNP	C→T	apt	Adenine phosphoribosyltransferase	A67T (GCT→ACT)																														1	1	1
USA300TCH1516_ALE	1744476	SNP	C→G	apt	Adenine phosphoribosyltransferase	V66L (GTA→CTA)						0.27
USA300TCH1516_ALE	1744511	SNP	C→A	apt	Adenine phosphoribosyltransferase	G54V (GGA→GTA)					1
USA300TCH1516_ALE	1744551	SNP	C→A	apt	Adenine phosphoribosyltransferase	V41L (GTA→TTA)												0.63	0.66	1
USA300TCH1516_ALE	1744680	SNP	C→A	apt, recJ	Adenine phosphoribosyltransferase/Single-stranded-DNA-specific exonuclease RecJ	intergenic (‑9/+13)				0.23
USA300TCH1516_ALE	1744696	SNP	C→A	recJ	Single-stranded-DNA-specific exonuclease RecJ	S757S (TCG→TCT)																		1	1	1
USA300TCH1516_ALE	1745924	SNP	G→A	recJ	Single-stranded-DNA-specific exonuclease RecJ	A348V (GCA→GTA)
USA300TCH1516_ALE	1746366	SNP	C→T	recJ	Single-stranded-DNA-specific exonuclease RecJ	V201I (GTT→ATT)					1
USA300TCH1516_ALE	1761889	SNP	C→A	fpgS	Folylpolyglutamate synthase	D388Y (GAT→TAT)						0.59	0.65	1
USA300TCH1516_ALE	1797772	SNP	G→C	phoR	Alkaline phosphatase synthesis sensor protein PhoR	R7G (CGC→GGC)																										1
USA300TCH1516_ALE	1828604	SNP	A→T	iscS_2	Cysteine desulfurase IscS	N159K (AAT→AAA)														1
USA300TCH1516_ALE	1851660	SNP	T→G	acsA_1, acuA	Acetyl-coenzyme A synthetase/Acetoin utilization protein AcuA	intergenic (‑58/‑111)
USA300TCH1516_ALE	1857867	SNP	C→T	USA300HOU_RS09235	hypothetical protein	L169L (TTG→TTA)							0.43												0.24			0.31						0.28			0.24			0.21						0.21
USA300TCH1516_ALE	1857867	SNP	C→A	USA300HOU_RS09235	hypothetical protein	L169F (TTG→TTT)																									0.28
USA300TCH1516_ALE	1877465	SNP	G→A	USA300HOU_RS09320	Ferredoxin--NADP reductase	G65R (GGA→AGA)																																						1
USA300TCH1516_ALE	1885394	SNP	C→A	ebh_2, moeZ_2	Extracellular matrix-binding protein ebh/putative adenylyltransferase/sulfurtransferase MoeZ	intergenic (‑176/+150)																	1
USA300TCH1516_ALE	1888439	SNP	C→A	leuS, mdtH	Leucine--tRNA ligase/Multidrug resistance protein MdtH	intergenic (‑145/+143)																																						1
USA300TCH1516_ALE	1912410	SNP	G→A	USA300HOU_RS15290	hypothetical protein	V178I (GTA→ATA)												1
USA300TCH1516_ALE	1931599	SNP	A→T	USA300HOU_RS09605	hypothetical protein	L1217I (TTA→ATA)												0.27
USA300TCH1516_ALE	1963768	SNP	C→G	hemY	Protoporphyrinogen oxidase	V365L (GTA→CTA)						0.58	0.52	1
USA300TCH1516_ALE	1987365	SNP	A→C	USA300HOU_RS09895, USA300HOU_RS09905	hypothetical protein/hypothetical protein	intergenic (‑428/+349)																									0.24
USA300TCH1516_ALE	1987382	SNP	G→T	USA300HOU_RS09895, USA300HOU_RS09905	hypothetical protein/hypothetical protein	intergenic (‑445/+332)																			0.24			0.21
USA300TCH1516_ALE	1987385	SNP	C→A	USA300HOU_RS09895, USA300HOU_RS09905	hypothetical protein/hypothetical protein	intergenic (‑448/+329)				0.26									0.23			0.32									0.24						0.26						0.34
USA300TCH1516_ALE	1987391	SNP	T→A	USA300HOU_RS09895, USA300HOU_RS09905	hypothetical protein/hypothetical protein	intergenic (‑454/+323)																															0.26
USA300TCH1516_ALE	1987393	SNP	T→A	USA300HOU_RS09895, USA300HOU_RS09905	hypothetical protein/hypothetical protein	intergenic (‑456/+321)																0.21
USA300TCH1516_ALE	2082964	SNP	G→A	USA300HOU_RS10520	65 kDa membrane protein	P4S (CCA→TCA)												0.31	0.26
USA300TCH1516_ALE	2102704	SNP	A→G	USA300HOU_RS10625, USA300HOU_RS10630	hypothetical protein/hypothetical protein	intergenic (‑164/+152)																																						1
USA300TCH1516_ALE	2131500	SNP	G→C	USA300HOU_RS10875, dapE	putative leukocidin-like protein 2/putative succinyl-diaminopimelate desuccinylase	intergenic (‑2/‑433)																																					0.22
USA300TCH1516_ALE	2134116	SNP	A→T	USA300HOU_RS10885	hypothetical protein	C86* (TGT→TGA)												0.26	0.24
USA300TCH1516_ALE	2144181	SNP	C→A	USA300HOU_RS10940	hypothetical protein	D155Y (GAT→TAT)																									0.43
USA300TCH1516_ALE	2144191	SNP	T→C	USA300HOU_RS10940	hypothetical protein	K151K (AAA→AAG)																													1
USA300TCH1516_ALE	2144194	SNP	C→T	USA300HOU_RS10940	hypothetical protein	P150P (CCG→CCA)																													1
USA300TCH1516_ALE	2144194	SNP	C→A	USA300HOU_RS10940	hypothetical protein	P150P (CCG→CCT)																									0.44			0.35
USA300TCH1516_ALE	2144197	SNP	G→T	USA300HOU_RS10940	hypothetical protein	N149K (AAC→AAA)																													1
USA300TCH1516_ALE	2144202	SNP	C→G	USA300HOU_RS10940	hypothetical protein	D148H (GAT→CAT)				0.34			0.26																		0.3															0.29
USA300TCH1516_ALE	2144220	SNP	C→A	USA300HOU_RS10940	hypothetical protein	D142Y (GAT→TAT)																									0.38															0.37
USA300TCH1516_ALE	2144272	SNP	C→A	USA300HOU_RS10940	hypothetical protein	P124P (CCG→CCT)																																					0.21
USA300TCH1516_ALE	2211206	SNP	C→T	USA300HOU_RS11275, yidC	hypothetical protein/Membrane protein insertase YidC	intergenic (+199/+614)													0.34
USA300TCH1516_ALE	2211206	SNP	C→G	USA300HOU_RS11275, yidC	hypothetical protein/Membrane protein insertase YidC	intergenic (+199/+614)																									0.29
USA300TCH1516_ALE	2211248	SNP	A→T	USA300HOU_RS11275, yidC	hypothetical protein/Membrane protein insertase YidC	intergenic (+241/+572)																																					0.38
USA300TCH1516_ALE	2216257	SNP	G→A	sceD	putative transglycosylase SceD	S178L (TCA→TTA)																								0.39	0.3
USA300TCH1516_ALE	2219648	SNP	C→G	murA1	UDP-N-acetylglucosamine 1-carboxyvinyltransferase 1	A120P (GCA→CCA)					1
USA300TCH1516_ALE	2231011	SNP	G→A	glyA	Serine hydroxymethyltransferase	T5I (ACC→ATC)
USA300TCH1516_ALE	2337959	SNP	C→T	adhR, USA300HOU_RS11940	HTH-type transcriptional regulator AdhR/Hyaluronate lyase	intergenic (‑125/‑283)																																1
USA300TCH1516_ALE	2352815	SNP	G→A	rpsI	30S ribosomal protein S9	A92V (GCA→GTA)						0.55	0.59	1
USA300TCH1516_ALE	2361669	SNP	C→A	secY	Protein translocase subunit SecY	A213S (GCA→TCA)																																				0.27	0.27
USA300TCH1516_ALE	2372004	SNP	C→T	USA300TCH1516_02262	hypothetical protein	L49L (CTA→TTA)																																										0.57	0.58
USA300TCH1516_ALE	2372407	SNP	A→G	USA300TCH1516_02262, pbuG	hypothetical protein/Guanine/hypoxanthine permease PbuG	intergenic (+158/+34)												0.22
USA300TCH1516_ALE	2372413	SNP	C→G	USA300TCH1516_02262, pbuG	hypothetical protein/Guanine/hypoxanthine permease PbuG	intergenic (+164/+28)												0.3						0.23						0.22												0.23
USA300TCH1516_ALE	2372419	SNP	C→T	USA300TCH1516_02262, pbuG	hypothetical protein/Guanine/hypoxanthine permease PbuG	intergenic (+170/+22)						0.2						0.28			0.21			0.2															0.22			0.23
USA300TCH1516_ALE	2430833	SNP	T→C	suhB_2, birA_2	Inositol-1-monophosphatase/Bifunctional ligase/repressor BirA	intergenic (‑257/‑128)																																						1
USA300TCH1516_ALE	2435299	SNP	G→A	yifK	putative transport protein YifK	F400F (TTC→TTT)
USA300TCH1516_ALE	2454626	SNP	A→T	lyrA	Lysostaphin resistance protein A	L48L (CTA→CTT)						0.49	0.63	1
USA300TCH1516_ALE	2455692	DEL	Δ1 bp	lyrA	Lysostaphin resistance protein A	coding (1210/1260 nt)																														1	1	1
USA300TCH1516_ALE	2455698	SUB	2 bp→AT	lyrA	Lysostaphin resistance protein A	coding (1216‑1217/1260 nt)																														1	1	1
USA300TCH1516_ALE	2464043	SNP	T→A	gltS	Sodium/glutamate symporter	L183* (TTA→TAA)
USA300TCH1516_ALE	2501114	SNP	G→A	USA300HOU_RS12875, melR_2	hypothetical protein/Melibiose operon regulatory protein	intergenic (+1125/‑363)																																							0.44	0.37	1
USA300TCH1516_ALE	2514671	SNP	G→A	narX	Nitrate reductase-like protein NarX	H54H (CAC→CAT)																								0.44	0.44
USA300TCH1516_ALE	2530786	SNP	A→G	yefM, bdbD	Antitoxin YefM/Disulfide bond formation protein D	intergenic (‑37/+236)												0.21
USA300TCH1516_ALE	2557393	SNP	A→G	garK_2	Glycerate 2-kinase	D281G (GAT→GGT)																																										1	1
USA300TCH1516_ALE	2559840	SNP	T→G	bcr_2, USA300HOU_RS13190	Bicyclomycin resistance protein/hypothetical protein	intergenic (+34/+89)													0.21
USA300TCH1516_ALE	2559841	SNP	C→A	bcr_2, USA300HOU_RS13190	Bicyclomycin resistance protein/hypothetical protein	intergenic (+35/+88)													0.2
USA300TCH1516_ALE	2594671	SNP	G→A	gsiD_4	Glutathione transport system permease protein GsiD	F96F (TTC→TTT)
USA300TCH1516_ALE	2624056	SNP	T→A	USA300TCH1516_02501, sasG	Putative surface protein/Surface protein G	intergenic (‑436/+1010)																															0.34
USA300TCH1516_ALE	2627269	INS	+T	sarT, sarU	HTH-type transcriptional regulator SarT/HTH-type transcriptional regulator SarU	intergenic (‑207/‑118)
USA300TCH1516_ALE	2627269	INS	+A	sarT, sarU	HTH-type transcriptional regulator SarT/HTH-type transcriptional regulator SarU	intergenic (‑207/‑118)
USA300TCH1516_ALE	2627280	INS	(AT)5→6	sarT, sarU	HTH-type transcriptional regulator SarT/HTH-type transcriptional regulator SarU	intergenic (‑218/‑107)
USA300TCH1516_ALE	2633217	SNP	T→G	fnbA_2	Fibronectin-binding protein A	T911P (ACA→CCA)													0.23
USA300TCH1516_ALE	2633224	SNP	T→G	fnbA_2	Fibronectin-binding protein A	T908T (ACA→ACC)
USA300TCH1516_ALE	2633226	SNP	T→G	fnbA_2	Fibronectin-binding protein A	T908P (ACA→CCA)																			0.22
USA300TCH1516_ALE	2633243	SNP	C→G	fnbA_2	Fibronectin-binding protein A	S902T (AGT→ACT)				0.23																								0.23									0.26
USA300TCH1516_ALE	2633266	SNP	C→G	fnbA_2	Fibronectin-binding protein A	T894T (ACG→ACC)							0.22												0.22																					0.21
USA300TCH1516_ALE	2633268	SNP	T→G	fnbA_2	Fibronectin-binding protein A	T894P (ACG→CCG)																															0.23
USA300TCH1516_ALE	2635080	SNP	C→T	fnbA_2	Fibronectin-binding protein A	D290N (GAT→AAT)																																									1
USA300TCH1516_ALE	2679790	SNP	C→T	ssaA2_4	Staphylococcal secretory antigen ssaA2	Q92* (CAA→TAA)																																						1
USA300TCH1516_ALE	2730924	SNP	A→T	USA300HOU_RS14055	hypothetical protein	E57V (GAA→GTA)																	1
USA300TCH1516_ALE	2731675	SNP	C→T	USA300HOU_RS14060	hypothetical protein	E66E (GAG→GAA)																																						1
USA300TCH1516_ALE	2795454	SNP	G→A	yueB	ESX secretion system protein YueB	G63G (GGC→GGT)												0.26	0.3
USA300TCH1516_ALE	2804406	SNP	G→T	secA_2	Protein translocase subunit SecA	S573* (TCG→TAG)
USA300TCH1516_ALE	2820104	SNP	T→A	USA300HOU_RS14430	hypothetical protein	S92T (TCT→ACT)														1
USA300TCH1516_ALE	2842084	INS	(A)6→7	USA300HOU_RS14555	hypothetical protein	coding (25/1125 nt)					1
USA300TCH1516_ALE	2844027	SNP	G→A	ykoD_2	Putative HMP/thiamine import ATP-binding protein YkoD	A429V (GCA→GTA)														1
USA300TCH1516_ALE	2850364	SNP	C→G	pcp	Pyrrolidone-carboxylate peptidase	Q68E (CAA→GAA)																				1
USA300TCH1516_ALE	2856087	SNP	T→A	rpoA_2	DNA-directed RNA polymerase subunit alpha	P80P (CCT→CCA)																										1
[truncated: 7 more columns]
