# Supplementary material for: Genetic Determinants Enabling Medium-Dependent Adaptation to Nafcillin in Methicillin-Resistant Staphylococcus aureus
Source: mSystems. 2020 Mar 31;5(2):e00828-19. doi: 10.1128/mSystems.00828-19 (PMC7112963; doi:10.1128/mSystems.00828-19)
Supplement: TABLE S7 [file mSystems.00828-19-st007.xlsx]

## Sheet: Table S7 - SNFR
Table S7: Mutations identified for S. aureus TCH1516 during nafcillin tolerance in RPMI+. Nomenclature example A1 F29 I1 R1 = ALE 1 Flask 29 Isolate (I1=clone, I0=population) Replicate 1.
Reference	Position	Mutation.Type	Sequence.Change	Gene	Product	Details	WT_A0.F0.I1.R1	STR1_A0.F0.I0.R1	STR1_A0.F0.I1.R1	A7.F21.I0.R1	A7.F21.I1.R1	A7.F67.I0.R1	A7.F67.I1.R1	A7.F123.I0.R1	A7.F184.I0.R1	A7.F184.I1.R1	A9.F22.I0.R1	A9.F22.I1.R1	A9.F59.I0.R1	A9.F59.I1.R1	A9.F110.I0.R1	A9.F110.I1.R1	A9.F174.I0.R1	A9.F174.I1.R1	STR4_A0.F0.I0.R1	STR4_A0.F0.I1.R1	A13.F20.I0.R1	A13.F20.I1.R1	A13.F63.I0.R1	A13.F63.I1.R1	A13.F121.I0.R1	A13.F121.I0.R2	A13.F121.I1.R1	A13.F191.I0.R1	A13.F191.I1.R1	A15.F18.I0.R1	A15.F18.I1.R1	A15.F59.I0.R1	A15.F59.I1.R1	A15.F116.I0.R1	A15.F116.I1.R1	A15.F177.I0.R1	A15.F177.I1.R1	A17.F13.I0.R1	A17.F13.I1.R1	A17.F57.I0.R1	A17.F57.I1.R1	A17.F109.I0.R1	A17.F109.I1.R1
CP000731	1	DEL	Δ27,041 bp	repA,USA300HOU_pUSA300HOUMR0003,USA300HOU_pUSA300HOUMR0004,USA300HOU_pUSA300HOUMR0005,USA300HOU_pUSA300HOUMR0006,cadR,cadX,USA300HOU_pUSA300HOUMR0010,blaZ,blaR,blaI,USA300HOU_pUSA300HOUMR0014,USA300HOU_pUSA300HOUMR0015,USA300HOU_pUSA300HOUMR0016,USA300HOU_pUSA300HOUMR0018,USA300HOU_pUSA300HOUMR0019,USA300HOU_pUSA300HOUMR0021,USA300HOU_pUSA300HOUMR0023,USA300HOU_pUSA300HOUMR0024,USA300HOU_pUSA300H…	repA,USA300HOU_pUSA300HOUMR0003,USA300HOU_pUSA300HOUMR0004,USA300HOU_pUSA300HOUMR0005,USA300HOU_pUSA300HOUMR0006,cadR,cadX,USA300HOU_pUSA300HOUMR0010,blaZ,blaR,blaI,USA300HOU_pUSA300HOUMR0014,USA300HOU_pUSA300HOUMR0015,USA300HOU_pUSA300HOUMR0016,USA300HOU_pUSA300HOUMR0018,USA300HOU_pUSA300HOUMR0019,USA300HOU_pUSA300HOUMR0021,USA300HOU_pUSA300HOUMR0023,USA300HOU_pUSA300HOUMR0024,USA300HOU_pUSA300H…							1	1	1	1	1			1		1	1	1					1	1	1	1	1	1	1	1			1	1	1	1	1	1			1	1	1	1
NC_012417	1	DEL	Δ3,125 bp	USA300HOU_RS14890,USA300HOU_RS15665,USA300HOU_RS14895,USA300HOU_RS14900	USA300HOU_RS14890,USA300HOU_RS15665,USA300HOU_RS14895,USA300HOU_RS14900																						1		1	1	1	1		1		1		1	1	1	1	1		1	1	1		1	1
USA300TCH1516_ALE	3790	SNP	G→A	USA300HOU_RS00015	hypothetical protein	A29T (GCA→ACA)									1	1
USA300TCH1516_ALE	9085	SNP	G→A	gyrA	DNA gyrase subunit A	R685H (CGT→CAT)																	0.49	1
USA300TCH1516_ALE	18890	SNP	C→G	gdpP	Cyclic-di-AMP phosphodiesterase GdpP	N182K (AAC→AAG)																	1
USA300TCH1516_ALE	19009	SNP	C→T	gdpP	Cyclic-di-AMP phosphodiesterase GdpP	S222F (TCC→TTC)
USA300TCH1516_ALE	26015	SNP	C→G	walK	Sensor protein kinase WalK	A117G (GCG→GGG)
USA300TCH1516_ALE	37746	SNP	A→T	USA300HOU_RS14915, ugpQ_1	hypothetical protein/Glycerophosphodiester phosphodiesterase, cytoplasmic	intergenic (+770/‑67)																									0.3
USA300TCH1516_ALE	39246	SNP	C→T	mecA	Beta-lactam-inducible penicillin-binding protein	A630T (GCT→ACT)																									0.5	0.5	1
USA300TCH1516_ALE	39378	SNP	C→A	mecA	Beta-lactam-inducible penicillin-binding protein	D586Y (GAT→TAT)								1	1	1					1	1	1	1							0.42	0.5		1	1							1	1					1	1
USA300TCH1516_ALE	39378	SNP	C→T	mecA	Beta-lactam-inducible penicillin-binding protein	D586N (GAT→AAT)																																			1
USA300TCH1516_ALE	39653	SNP	C→A	mecA	Beta-lactam-inducible penicillin-binding protein	S494I (AGT→ATT)
USA300TCH1516_ALE	39672	SNP	C→A	mecA	Beta-lactam-inducible penicillin-binding protein	V488F (GTT→TTT)
USA300TCH1516_ALE	41171	SNP	T→C	mecA, mecR1	Beta-lactam-inducible penicillin-binding protein/Methicillin resistance mecR1 protein	intergenic (‑38/‑62)
USA300TCH1516_ALE	58444	SNP	G→T	USA300HOU_RS00240, USA300TCH1516_00049	hypothetical protein/hypothetical protein	intergenic (+890/+27)							1
USA300TCH1516_ALE	110660	SNP	T→A	USA300HOU_RS00515	putative lipoprotein	I173I (ATT→ATA)
USA300TCH1516_ALE	110904	SNP	G→T	USA300HOU_RS00515	putative lipoprotein	D255Y (GAT→TAT)
USA300TCH1516_ALE	111512	SNP	A→G	USA300HOU_RS00520	putative lipoprotein	S194S (TCA→TCG)		0.32				0.4			0.29		0.37				0.32		0.29
USA300TCH1516_ALE	111516	SNP	C→A	USA300HOU_RS00520	putative lipoprotein	Q196K (CAA→AAA)		0.31				0.39			0.28		0.36				0.31		0.29
USA300TCH1516_ALE	119853	SNP	C→A	USA300HOU_RS00550	hypothetical protein	G254W (GGG→TGG)
USA300TCH1516_ALE	134393	SNP	G→A	sbnA	putative siderophore biosynthesis protein SbnA	L12L (TTG→TTA)							1
USA300TCH1516_ALE	198135	SNP	T→A	ssuC	Putative aliphatic sulfonates transport permease protein SsuC	S63R (AGT→AGA)
USA300TCH1516_ALE	224684	SNP	C→T	USA300HOU_RS01005	hypothetical protein	H276Y (CAT→TAT)
USA300TCH1516_ALE	225004	SNP	G→T	murQ	N-acetylmuramic acid 6-phosphate etherase	E31* (GAA→TAA)							1
USA300TCH1516_ALE	225710	SNP	C→G	murQ	N-acetylmuramic acid 6-phosphate etherase	T266R (ACA→AGA)																									0.62	0.44	1
USA300TCH1516_ALE	244324	SUB	2 bp→AT	azoR	FMN-dependent NADH-azoreductase	coding (562‑563/627 nt)																																	1
USA300TCH1516_ALE	293940	SNP	C→T	gatD, tarI'	Galactitol-1-phosphate 5-dehydrogenase/Ribitol-5-phosphate cytidylyltransferase 2	intergenic (+57/‑471)
USA300TCH1516_ALE	295322	SNP	G→C	tarJ'	Ribulose-5-phosphate reductase 2	G68A (GGT→GCT)																								1
USA300TCH1516_ALE	355466	SNP	G→A	brnQ_2	Branched-chain amino acid transport system 2 carrier protein	P412S (CCA→TCA)								1	1	1
USA300TCH1516_ALE	406961	SNP	C→G	USA300HOU_RS01880	putative acetyl-CoA acyltransferase	A353G (GCA→GGA)																																		0.6	1
USA300TCH1516_ALE	423247	SNP	A→G	USA300HOU_RS01970	hypothetical protein	V112V (GTA→GTG)																												1	1
USA300TCH1516_ALE	454656	SNP	G→A	tst_3	Toxic shock syndrome toxin-1	V119I (GTT→ATT)																												1	1
USA300TCH1516_ALE	463014	SNP	C→A	USA300HOU_RS02190	hypothetical protein	E47* (GAA→TAA)																																										0.65	1
USA300TCH1516_ALE	469786	SNP	A→G	lpl2_6	putative lipoprotein	G118G (GGA→GGG)																																										1	1
USA300TCH1516_ALE	512643	SNP	A→G	recR, speA_2	Recombination protein RecR/Arginine decarboxylase	intergenic (+711/‑6052)				0.72		0.58		0.59	0.48		0.5		0.46		0.53		0.52				0.47		0.49		0.46	0.61		0.49				0.47		0.42				0.59		0.66
USA300TCH1516_ALE	522654	SNP	C→T	USA300HOU_RS02475	hypothetical protein	T169I (ACA→ATA)
USA300TCH1516_ALE	597770	SNP	A→T	tuf	Elongation factor Tu	V168V (GTA→GTT)
USA300TCH1516_ALE	614181	SNP	T→C	sdrC	Serine-aspartate repeat-containing protein C	D831D (GAT→GAC)
USA300TCH1516_ALE	622314	SNP	C→A	sdrE	Serine-aspartate repeat-containing protein E	S959R (AGC→AGA)																																									1
USA300TCH1516_ALE	632405	SNP	T→G	proP	Proline/betaine transporter	I177S (ATT→AGT)																																									1
USA300TCH1516_ALE	642696	SNP	T→A	yjjP_1	Inner membrane protein YjjP	Q219H (CAA→CAT)
USA300TCH1516_ALE	646838	SNP	G→A	lipL, galK	Octanoyl-[GcvH]:protein N-octanoyltransferase/Galactokinase	intergenic (+192/‑395)																																		0.55	1
USA300TCH1516_ALE	654252	SNP	C→T	USA300HOU_RS03120	Ribonuclease	S360L (TCG→TTG)																																		0.58	1
USA300TCH1516_ALE	657532	SNP	G→A	USA300HOU_RS03140, USA300HOU_RS03150	hypothetical protein/hypothetical protein	intergenic (+143/‑53)																								1
USA300TCH1516_ALE	677191	SNP	C→T	USA300HOU_RS03265	hypothetical protein	P23L (CCG→CTG)														1
USA300TCH1516_ALE	698981	SNP	G→T	mrpC	Na(+)/H(+) antiporter subunit C	M46I (ATG→ATT)														1
USA300TCH1516_ALE	819056	DEL	Δ596 bp	USA300HOU_RS04010	[USA300HOU_RS04010]																																						1
USA300TCH1516_ALE	849263	SNP	C→A	USA300HOU_RS04145	Nucleotide-binding protein	A130E (GCA→GAA)																									0.42	0.34	1
USA300TCH1516_ALE	849656	SNP	G→A	USA300HOU_RS04145	Nucleotide-binding protein	G261D (GGT→GAT)
USA300TCH1516_ALE	849986	SNP	G→T	USA300HOU_RS04150	Gluconeogenesis factor	E68D (GAG→GAT)
USA300TCH1516_ALE	874718	SNP	A→C	clfA	Clumping factor A	K541N (AAA→AAC)								1	1	1
USA300TCH1516_ALE	880093	SNP	G→T	emp, nuc	Extracellular matrix protein-binding protein emp/Thermonuclease	intergenic (+271/‑70)																									0.31	0.63	1
USA300TCH1516_ALE	911610	SNP	G→A	USA300HOU_RS04510, sufC	hypothetical protein/Vegetative protein 296	intergenic (‑221/‑107)																												1	1
USA300TCH1516_ALE	920568	SNP	G→A	USA300HOU_RS04555, USA300HOU_RS04565	Putative monooxygenase/hypothetical protein	intergenic (+197/‑16)
USA300TCH1516_ALE	942060	SNP	C→G	ptlE, mnhG1	Neopentalenolactone D synthase/Na(+)/H(+) antiporter subunit G1	intergenic (‑31/+218)																																		0.46	1
USA300TCH1516_ALE	942163	DEL	(A)6→5	ptlE, mnhG1	Neopentalenolactone D synthase/Na(+)/H(+) antiporter subunit G1	intergenic (‑134/+115)																																			1
USA300TCH1516_ALE	990149	SNP	C→G	oppD_2	Oligopeptide transport ATP-binding protein OppD	S14C (TCC→TGC)
USA300TCH1516_ALE	991415	SNP	A→T	oppF_1	Oligopeptide transport ATP-binding protein OppF	I79F (ATT→TTT)							1
USA300TCH1516_ALE	1002200	SNP	T→G	mecA	Adapter protein MecA 1	M173R (ATG→AGG)											0.24
USA300TCH1516_ALE	1006124	SNP	A→T	USA300HOU_RS04965	hypothetical protein	S169R (AGT→AGA)																																									1
USA300TCH1516_ALE	1058293	SNP	G→A	atl_1	Bifunctional autolysin	A1215V (GCA→GTA)																																									1
USA300TCH1516_ALE	1063614	SNP	T→G	ywtF	Putative transcriptional regulator YwtF	Y292S (TAT→TCT)																																											1
USA300TCH1516_ALE	1063849	SNP	C→T	ywtF	Putative transcriptional regulator YwtF	D214N (GAC→AAC)
USA300TCH1516_ALE	1064016	SNP	G→A	ywtF	Putative transcriptional regulator YwtF	A158V (GCA→GTA)																											1
USA300TCH1516_ALE	1064126	SNP	G→C	ywtF	Putative transcriptional regulator YwtF	Y121* (TAC→TAG)																																		0.45		1	1
USA300TCH1516_ALE	1064253	DEL	Δ1 bp	ywtF	Putative transcriptional regulator YwtF	coding (236/1218 nt)								1	1
USA300TCH1516_ALE	1064254	DEL	Δ1 bp	ywtF	Putative transcriptional regulator YwtF	coding (235/1218 nt)										1
USA300TCH1516_ALE	1087670	SNP	A→T	ykoE	Putative HMP/thiamine permease protein YkoE	L5I (TTA→ATA)																																		0.83	1
USA300TCH1516_ALE	1188185	SNP	C→T	pbpB	Penicillin-binding protein 2B	R140C (CGC→TGC)
USA300TCH1516_ALE	1231411	SNP	A→G	stp	Serine/threonine phosphatase stp	D19G (GAT→GGT)
USA300TCH1516_ALE	1231720	SNP	G→C	stp	Serine/threonine phosphatase stp	R122T (AGA→ACA)
USA300TCH1516_ALE	1232052	SNP	G→T	stp	Serine/threonine phosphatase stp	D233Y (GAT→TAT)
USA300TCH1516_ALE	1232148	SNP	G→T	prkC	Serine/threonine-protein kinase PrkC	G18V (GGC→GTC)
USA300TCH1516_ALE	1233332	SNP	C→A	prkC	Serine/threonine-protein kinase PrkC	P413T (CCT→ACT)																									0.6	0.4	1
USA300TCH1516_ALE	1238307	SNP	C→T	USA300HOU_RS06160	hypothetical protein	Q141* (CAA→TAA)																																				1	1
USA300TCH1516_ALE	1274207	SNP	T→A	codY	GTP-sensing transcriptional pleiotropic repressor CodY	S204T (TCA→ACA)
USA300TCH1516_ALE	1274208	SNP	C→T	codY	GTP-sensing transcriptional pleiotropic repressor CodY	S204L (TCA→TTA)															1	1	1	1
USA300TCH1516_ALE	1274212	SNP	A→T	codY	GTP-sensing transcriptional pleiotropic repressor CodY	K205N (AAA→AAT)																																	1	0.59		1	1
USA300TCH1516_ALE	1274220	SNP	A→G	codY	GTP-sensing transcriptional pleiotropic repressor CodY	D208G (GAT→GGT)														1
USA300TCH1516_ALE	1278140	SNP	A→C	frr, uppS	Ribosome-recycling factor/Isoprenyl transferase	intergenic (+165/‑208)																																											1
USA300TCH1516_ALE	1302967	DEL	Δ4 bp	phnF	putative transcriptional regulator PhnF	coding (325‑328/714 nt)																												1	1
USA300TCH1516_ALE	1318237	SNP	T→A	miaB	tRNA-2-methylthio-N(6)-dimethylallyladenosine synthase	F124Y (TTT→TAT)																																		0.46		1	1
USA300TCH1516_ALE	1329645	SNP	C→T	glpD	Aerobic glycerol-3-phosphate dehydrogenase	P265L (CCA→CTA)																																									1
USA300TCH1516_ALE	1330093	SNP	T→A	glpD	Aerobic glycerol-3-phosphate dehydrogenase	G414G (GGT→GGA)																															1
USA300TCH1516_ALE	1380750	SNP	C→T	opuD_1, acnA	Glycine betaine transporter OpuD/Aconitate hydratase A	intergenic (+564/‑328)																																				0.29
USA300TCH1516_ALE	1393793	SNP	G→A	tqsA	AI-2 transport protein TqsA	D8N (GAT→AAT)																								1
USA300TCH1516_ALE	1398333	SNP	G→A	msrA1	Peptide methionine sulfoxide reductase MsrA 1	Y101Y (TAC→TAT)
USA300TCH1516_ALE	1419527	SNP	G→T	USA300HOU_RS07040	hypothetical protein	P7T (CCT→ACT)																												1	1
USA300TCH1516_ALE	1420434	SNP	G→A	pepF1_2	Oligoendopeptidase F, plasmid	A229T (GCG→ACG)																																			1
USA300TCH1516_ALE	1434968	SNP	G→A	dapH	2,3,4,5-tetrahydropyridine-2,6-dicarboxylate N-acetyltransferase	D109N (GAT→AAT)																								1
USA300TCH1516_ALE	1471910	SNP	C→T	ebh_1	Extracellular matrix-binding protein ebh	E10038E (GAG→GAA)
USA300TCH1516_ALE	1486381	SNP	G→T	ebh_1	Extracellular matrix-binding protein ebh	Q5215K (CAA→AAA)
USA300TCH1516_ALE	1522796	SNP	T→A	dnaD	DNA replication protein DnaD	K171I (AAA→ATA)														1
USA300TCH1516_ALE	1530723	SNP	G→A	bshA	N-acetyl-alpha-D-glucosaminyl L-malate synthase	T184I (ACA→ATA)																																		0.59	1
USA300TCH1516_ALE	1605275	SNP	G→T	Int-Tn_2	Transposase from transposon Tn916	R199L (CGT→CTT)
USA300TCH1516_ALE	1607132	SNP	C→T	frc	Formyl-CoA:oxalate CoA-transferase	E275K (GAA→AAA)																																	1			1	1
USA300TCH1516_ALE	1643049	SNP	G→A	cfiB_2	2-oxoglutarate carboxylase small subunit	A341V (GCT→GTT)
USA300TCH1516_ALE	1672412	SNP	G→A	sigA	RNA polymerase sigma factor SigA	A194V (GCA→GTA)
USA300TCH1516_ALE	1672434	SNP	C→T	sigA	RNA polymerase sigma factor SigA	A187T (GCA→ACA)																												0.72	1
USA300TCH1516_ALE	1672590	SNP	G→T	sigA	RNA polymerase sigma factor SigA	L135I (CTT→ATT)
USA300TCH1516_ALE	1747374	DEL	Δ3 bp	USA300HOU_RS08710	Heme uptake protein MmpL11	coding (2073‑2075/2280 nt)									1
USA300TCH1516_ALE	1747382	DEL	(TAC)3→2	USA300HOU_RS08710	Heme uptake protein MmpL11	coding (2065‑2067/2280 nt)										1
USA300TCH1516_ALE	1758882	SNP	G→A	USA300HOU_RS08780	hypothetical protein	Q138* (CAA→TAA)
USA300TCH1516_ALE	1759125	SNP	G→A	USA300HOU_RS08780	hypothetical protein	Q57* (CAA→TAA)																								1
USA300TCH1516_ALE	1770911	SNP	T→A	USA300HOU_RS08840	hypothetical protein	S73C (AGT→TGT)																																				1	1
USA300TCH1516_ALE	1775439	SNP	C→T	clpX	ATP-dependent Clp protease ATP-binding subunit ClpX	G362D (GGT→GAT)																									0.63	0.5	1
USA300TCH1516_ALE	1775556	SNP	G→A	clpX	ATP-dependent Clp protease ATP-binding subunit ClpX	P323L (CCT→CTT)																																		0.47	1
USA300TCH1516_ALE	1775841	SNP	T→C	clpX	ATP-dependent Clp protease ATP-binding subunit ClpX	H228R (CAT→CGT)
USA300TCH1516_ALE	1775913	SNP	C→T	clpX	ATP-dependent Clp protease ATP-binding subunit ClpX	G204D (GGT→GAT)
USA300TCH1516_ALE	1776114	SNP	G→A	clpX	ATP-dependent Clp protease ATP-binding subunit ClpX	P137L (CCA→CTA)								0.36
USA300TCH1516_ALE	1834119	SNP	G→A	osmC, USA300HOU_RS09140	Peroxiredoxin OsmC/Soluble hydrogenase 42 kDa subunit	intergenic (+68/‑46)																																									1
USA300TCH1516_ALE	1834119	SNP	G→T	osmC, USA300HOU_RS09140	Peroxiredoxin OsmC/Soluble hydrogenase 42 kDa subunit	intergenic (+68/‑46)																																		0.68	1
USA300TCH1516_ALE	1872184	SNP	G→C	USA300HOU_RS09300	Putative dipeptidase	Q381E (CAA→GAA)																								1
USA300TCH1516_ALE	1883654	SNP	C→T	ebh_2	Extracellular matrix-binding protein ebh	G522D (GGT→GAT)																																				1	1
USA300TCH1516_ALE	1909155	SNP	G→A	tal, USA300HOU_RS09460	Transaldolase/hypothetical protein	intergenic (‑221/‑39)
USA300TCH1516_ALE	1909214	SNP	C→A	USA300HOU_RS09460	hypothetical protein	Y7* (TAC→TAA)
USA300TCH1516_ALE	1909252	DEL	(T)5→4	USA300HOU_RS09460	hypothetical protein	coding (59/303 nt)																1
USA300TCH1516_ALE	1909272	DEL	Δ48 bp	USA300HOU_RS09460	hypothetical protein	coding (79‑126/303 nt)
USA300TCH1516_ALE	1909486	INS	+T	USA300HOU_RS09460	hypothetical protein	coding (293/303 nt)																	1
USA300TCH1516_ALE	1909490	INS	+T	USA300HOU_RS09460	hypothetical protein	coding (297/303 nt)																		1
USA300TCH1516_ALE	1944670	SNP	G→A	splA, USA300HOU_RS09665	Serine protease SplA/hypothetical protein	intergenic (‑251/‑713)																												1	1
USA300TCH1516_ALE	1977348	SNP	G→C	yhaO	putative metallophosphoesterase YhaO	L368V (CTA→GTA)														1
USA300TCH1516_ALE	2013179	SNP	A→T	USA300HOU_RS10140	hypothetical protein	Q19H (CAA→CAT)																									0.31	0.28
USA300TCH1516_ALE	2014512	INS	+TAAAG	USA300HOU_RS10150	hypothetical protein	coding (686/837 nt)
USA300TCH1516_ALE	2018727	INS	+A	mgt	Monofunctional glycosyltransferase	coding (192/810 nt)																																				1
USA300TCH1516_ALE	2018733	INS	(A)6→7	mgt	Monofunctional glycosyltransferase	coding (186/810 nt)																																	1				1
USA300TCH1516_ALE	2021817	SNP	C→T	USA300HOU_RS10190	putative acyl-CoA thioester hydrolase	V139I (GTT→ATT)																																						0.76		0.23		1	1
USA300TCH1516_ALE	2026655	SNP	C→T	vraR	Response regulator protein VraR	E87K (GAA→AAA)																												1	1
USA300TCH1516_ALE	2027561	SNP	G→C	vraS	Sensor protein VraS	T129S (ACC→AGC)																																		0.5	1
USA300TCH1516_ALE	2027672	SNP	C→A	vraS	Sensor protein VraS	G92V (GGC→GTC)								1	1	1
USA300TCH1516_ALE	2027751	SNP	C→G	vraS	Sensor protein VraS	V66L (GTA→CTA)																																										1	1
USA300TCH1516_ALE	2027805	SNP	C→A	vraS	Sensor protein VraS	V48F (GTT→TTT)
USA300TCH1516_ALE	2028269	SNP	G→C	vraT	transporter associated with VraSR	P126A (CCA→GCA)															1	1	1	1
USA300TCH1516_ALE	2028542	SNP	G→C	vraT	transporter associated with VraSR	L35V (CTC→GTC)																									0.33	0.22
USA300TCH1516_ALE	2028652	SNP	C→T	vraT, USA300HOU_RS10235	transporter associated with VraSR/hypothetical protein	intergenic (‑8/+7)							1
USA300TCH1516_ALE	2035886	SNP	T→C	ftnA, polC_2	Bacterial non-heme ferritin/DNA polymerase III PolC-type	intergenic (+386/‑3)																																		0.66	1
USA300TCH1516_ALE	2143110	SNP	G→A	USA300HOU_RS10935	hypothetical protein	V163V (GTG→GTA)																						1	0.5							0.4		0.77	1	0.5		1	1				1
USA300TCH1516_ALE	2184430	SNP	G→T	rpsA_2	30S ribosomal protein S1	T172K (ACA→AAA)							1
USA300TCH1516_ALE	2224814	SNP	T→C	atpA	ATP synthase subunit alpha	I121V (ATT→GTT)
USA300TCH1516_ALE	2236856	SNP	A→T	rho	Transcription termination factor Rho	L303I (TTA→ATA)							1
USA300TCH1516_ALE	2241539	SNP	T→C	murA2, fba	UDP-N-acetylglucosamine 1-carboxyvinyltransferase 2/Fructose-bisphosphate aldolase	intergenic (‑182/+284)									0.58	1
USA300TCH1516_ALE	2266814	SNP	G→T	USA300HOU_RS11605	hypothetical protein	R251R (CGA→AGA)																																											1
USA300TCH1516_ALE	2274965	SNP	G→C	mtlR	Transcriptional regulator MtlR	E106D (GAG→GAC)																																	1	0.45		1	1
USA300TCH1516_ALE	2289252	SNP	C→A	cdaA	Cyclic di-AMP synthase CdaA	A80S (GCT→TCT)
USA300TCH1516_ALE	2289262	SNP	C→G	cdaA	Cyclic di-AMP synthase CdaA	W76C (TGG→TGC)									1	1
USA300TCH1516_ALE	2289324	SNP	G→T	cdaA	Cyclic di-AMP synthase CdaA	Q56K (CAG→AAG)
USA300TCH1516_ALE	2289325	SNP	C→A	cdaA	Cyclic di-AMP synthase CdaA	Q55H (CAG→CAT)																												1	1
USA300TCH1516_ALE	2315088	SNP	T→A	ndhE	NAD(P)H-quinone oxidoreductase subunit 4L, chloroplastic	K61I (AAA→ATA)																																				1	1
USA300TCH1516_ALE	2335371	SNP	A→G	USA300HOU_RS11915	hypothetical protein	L117P (CTA→CCA)
USA300TCH1516_ALE	2342380	SNP	A→C	USA300HOU_RS11950	putative hydrolase	L76V (TTG→GTG)																																	1			1	1
USA300TCH1516_ALE	2343438	SNP	C→T	USA300HOU_RS11955, aldC_1	65 kDa membrane protein/Alpha-acetolactate decarboxylase	intergenic (+114/+250)
USA300TCH1516_ALE	2358585	SNP	G→C	rpoA_1	DNA-directed RNA polymerase subunit alpha	D111E (GAC→GAG)
USA300TCH1516_ALE	2360799	SNP	A→G	adk	Adenylate kinase	G66G (GGT→GGC)																																										1	1
USA300TCH1516_ALE	2361590	SNP	C→T	secY	Protein translocase subunit SecY	R239H (CGT→CAT)
USA300TCH1516_ALE	2361729	SNP	G→A	secY	Protein translocase subunit SecY	P193S (CCA→TCA)
USA300TCH1516_ALE	2371220	SNP	C→T	rpsJ	30S ribosomal protein S10	G95D (GGT→GAT)															0.22	1
USA300TCH1516_ALE	2372863	SNP	C→G	pbuG	Guanine/hypoxanthine permease PbuG	G305R (GGA→CGA)
USA300TCH1516_ALE	2386119	SNP	G→A	USA300HOU_RS12250	hypothetical protein	P114L (CCG→CTG)																												0.63	1
USA300TCH1516_ALE	2388866	SNP	A→G	sarV, moaA	HTH-type transcriptional regulator SarV/GTP 3',8-cyclase	intergenic (‑149/+542)																																				1	1
USA300TCH1516_ALE	2405489	SNP	G→T	USA300HOU_RS12375, ureA	Urea transporter/Urease subunit gamma	intergenic (‑136/‑124)																	1	1
USA300TCH1516_ALE	2434045	SNP	C→T	ybbH_3	putative HTH-type transcriptional regulator YbbH	G62G (GGC→GGT)																																				0.24
USA300TCH1516_ALE	2470111	SNP	G→A	emrB	Multidrug export protein EmrB	S575L (TCA→TTA)								0.5
USA300TCH1516_ALE	2483375	SNP	G→T	USA300HOU_RS12790	putative HTH-type transcriptional regulator	V45F (GTC→TTC)
USA300TCH1516_ALE	2502141	SNP	C→A	melR_2	Melibiose operon regulatory protein	A222D (GCC→GAC)																												1	1
USA300TCH1516_ALE	2503491	SNP	C→G	melR_2	Melibiose operon regulatory protein	T672R (ACG→AGG)
USA300TCH1516_ALE	2544339	SNP	C→T	hlgC_2	Gamma-hemolysin component C	V189V (GTC→GTT)									1	1
USA300TCH1516_ALE	2621781	SNP	A→C	USA300HOU_RS13520	hypothetical protein	L297* (TTA→TGA)																															1
USA300TCH1516_ALE	2623244	SNP	G→A	USA300TCH1516_02501	Putative surface protein	P126L (CCA→CTA)																															1
USA300TCH1516_ALE	2642589	SNP	G→A	USA300HOU_RS13595, yccS	hypothetical protein/Inner membrane protein YccS	intergenic (‑19/+120)														1
USA300TCH1516_ALE	2664466	SNP	G→A	pitA_2	L-methionine sulfoximine/L-methionine sulfone acetyltransferase	A65T (GCG→ACG)																																		0.5	1
USA300TCH1516_ALE	2668658	DEL	(T)8→7	USA300HOU_RS13735, USA300TCH1516_02539	hypothetical protein/hypothetical protein	intergenic (‑467/‑84)																																											1
USA300TCH1516_ALE	2679455	DEL	Δ1 bp	USA300HOU_RS13790, ssaA2_4	hypothetical protein/Staphylococcal secretory antigen ssaA2	intergenic (+327/‑62)																												1
USA300TCH1516_ALE	2679462	DEL	(A)8→7	USA300HOU_RS13790, ssaA2_4	hypothetical protein/Staphylococcal secretory antigen ssaA2	intergenic (+334/‑55)																													1
USA300TCH1516_ALE	2679650	SNP	G→A	ssaA2_4	Staphylococcal secretory antigen ssaA2	C45Y (TGT→TAT)																																				1	1
USA300TCH1516_ALE	2679708	SNP	G→A	ssaA2_4	Staphylococcal secretory antigen ssaA2	W64* (TGG→TGA)																																		0.65	1
USA300TCH1516_ALE	2679710	SNP	G→T	ssaA2_4	Staphylococcal secretory antigen ssaA2	G65V (GGC→GTC)																																										0.3
USA300TCH1516_ALE	2679725	SNP	G→A	ssaA2_4	Staphylococcal secretory antigen ssaA2	W70* (TGG→TAG)																	1	1
USA300TCH1516_ALE	2679803	SNP	G→T	ssaA2_4	Staphylococcal secretory antigen ssaA2	G96V (GGA→GTA)
USA300TCH1516_ALE	2679847	SNP	G→A	ssaA2_4	Staphylococcal secretory antigen ssaA2	G111S (GGT→AGT)
USA300TCH1516_ALE	2709297	SNP	T→A	oatA_2	O-acetyltransferase OatA	K544* (AAA→TAA)
USA300TCH1516_ALE	2709576	SNP	C→T	oatA_2	O-acetyltransferase OatA	G451S (GGT→AGT)									1	1
USA300TCH1516_ALE	2709596	DEL	Δ1 bp	oatA_2	O-acetyltransferase OatA	coding (1331/1812 nt)																																				1
USA300TCH1516_ALE	2709600	DEL	(T)5→4	oatA_2	O-acetyltransferase OatA	coding (1327/1812 nt)																																					1
USA300TCH1516_ALE	2709677	DEL	Δ12 bp	oatA_2	O-acetyltransferase OatA	coding (1239‑1250/1812 nt)																	1	1
USA300TCH1516_ALE	2709906	SNP	C→A	oatA_2	O-acetyltransferase OatA	E341* (GAA→TAA)
USA300TCH1516_ALE	2709919	SNP	G→T	oatA_2	O-acetyltransferase OatA	Y336* (TAC→TAA)
USA300TCH1516_ALE	2710893	DEL	Δ1 bp	oatA_2	O-acetyltransferase OatA	coding (34/1812 nt)																												1
USA300TCH1516_ALE	2710898	DEL	(T)6→5	oatA_2	O-acetyltransferase OatA	coding (29/1812 nt)																													1
USA300TCH1516_ALE	2719269	INS	(A)5→6	cpnA	Cyclopentanol dehydrogenase	coding (213/705 nt)																																			1
USA300TCH1516_ALE	2816469	SNP	G→C	sraP	Serine-rich adhesin for platelets	Y620* (TAC→TAG)																1
[truncated: 19 more columns]
