# Supplementary material for: Genetic Determinants Enabling Medium-Dependent Adaptation to Nafcillin in Methicillin-Resistant Staphylococcus aureus
Source: mSystems. 2020 Mar 31;5(2):e00828-19. doi: 10.1128/mSystems.00828-19 (PMC7112963; doi:10.1128/mSystems.00828-19)
Supplement: TABLE S8 [file mSystems.00828-19-st008.xlsx]

## Sheet: Table S8 - SNFM
Table S8: Mutations identified for S. aureus TCH1516 during nafcillin tolerance in CA-MHB. Nomenclature example A1 F29 I1 R1 = ALE 1 Flask 29 Isolate (I1=clone, I0=population) Replicate 1.
Reference.Sequence	Position	Mutation.Type	Sequence.Change	Gene	Product	Details	WT_A0.F0.I1.R1	STM1_A0.F0.I0.R1	STM1_A0.F0.I1.R1	A7.F17.I1.R1	A7.F42.I0.R1	A7.F42.I1.R1	A7.F57.I0.R1	A7.F57.I1.R1	A7.F72.I0.R1	A7.F72.I1.R1	A11.F18.I0.R1	A11.F18.I1.R1	A11.F42.I0.R1	A11.F42.I1.R1	A11.F58.I0.R1	A11.F58.I1.R1	A11.F75.I0.R1	A11.F75.I1.R1	A13.F16.I0.R1	STM2_A0.F0.I0.R1	STM2_A0.F0.I1.R1	A13.F16.I1.R1	A13.F40.I0.R1	A13.F40.I1.R1	A13.F55.I0.R1	A13.F55.I1.R1	A13.F68.I0.R1	A13.F68.I1.R1	A15.F17.I0.R1	A15.F17.I1.R1	A15.F40.I0.R1	A15.F40.I1.R1	A15.F54.I0.R1	A15.F54.I1.R1	A15.F70.I0.R1	A15.F70.I1.R1	STM3_A0.F0.I0.R1	STM3_A0.F0.I1.R1	A19.F18.I0.R1	A19.F18.I1.R1	A19.F42.I0.R1	A19.F42.I1.R1	A19.F57.I1.R1
CP000731	1	DEL	Δ27,041 bp	repA,USA300HOU_pUSA300HOUMR0003,USA300HOU_pUSA300HOUMR0004,USA300HOU_pUSA300HOUMR0005,USA300HOU_pUSA300HOUMR0006,cadR,cadX,USA300HOU_pUSA300HOUMR0010,blaZ,blaR,blaI,USA300HOU_pUSA300HOUMR0014,USA300HOU_pUSA300HOUMR0015,USA300HOU_pUSA300HOUMR0016,USA300HOU_pUSA300HOUMR0018,USA300HOU_pUSA300HOUMR0019,USA300HOU_pUSA300HOUMR0021,USA300HOU_pUSA300HOUMR0023,USA300HOU_pUSA300HOUMR0024,USA300HOU_pUSA300H…
NC_012417	40	SNP	G→T	–, USA300HOU_RS14890	–/replication protein	intergenic (–/‑240)
USA300TCH1516_ALE	1590	SNP	G→A	repA, USA300HOU_pUSA300HOUMR0003		intergenic (+375/‑481)																																									0.28
USA300TCH1516_ALE	9280	SNP	G→A	gyrA	DNA gyrase subunit A	R750H (CGT→CAT)
USA300TCH1516_ALE	110660	SNP	T→A	USA300HOU_RS00515	putative lipoprotein	I173I (ATT→ATA)																											0.21
USA300TCH1516_ALE	111512	SNP	A→G	USA300HOU_RS00520	putative lipoprotein	S194S (TCA→TCG)																				0.32			0.37		0.3		0.22		0.35		0.47		0.32		0.33		0.28		0.28
USA300TCH1516_ALE	111516	SNP	C→A	USA300HOU_RS00520	putative lipoprotein	Q196K (CAA→AAA)																				0.31			0.37		0.31				0.33		0.46		0.36		0.32		0.26		0.29
USA300TCH1516_ALE	178705	SNP	C→A	capD	UDP-glucose 4-epimerase	P227Q (CCA→CAA)
USA300TCH1516_ALE	265333	SNP	G→A	ugpQ_2	Glycerophosphodiester phosphodiesterase, cytoplasmic	P499P (CCG→CCA)																												1
USA300TCH1516_ALE	385617	SNP	G→A	licR	putative licABCH operon regulator	H332Y (CAT→TAT)																											0.22
USA300TCH1516_ALE	512643	SNP	A→G	recR, speA_2	Recombination protein RecR, Arginine decarboxylase	intergenic (+711/‑6052)																							0.64		0.6		0.45		0.43		0.49				0.44		0.21		0.46
USA300TCH1516_ALE	517732	SNP	T→C	recR, speA_2	Recombination protein RecR, Arginine decarboxylase	intergenic (+5800/‑963)																													0.3		0.4
USA300TCH1516_ALE	592840	SNP	G→T	rpoC	DNA-directed RNA polymerase subunit beta	G1019V (GGT→GTT)									0.9	1
USA300TCH1516_ALE	593311	SNP	C→T	rpoC	DNA-directed RNA polymerase subunit beta	P1176L (CCA→CTA)															0.24
USA300TCH1516_ALE	593437	SNP	G→T	rpoC, rplGB	DNA-directed RNA polymerase subunit beta, Ribosome-associated protein L7Ae-like protein	intergenic (+29/‑108)				1
USA300TCH1516_ALE	622464	SNP	G→A	sdrE	Serine-aspartate repeat-containing protein E	S1009S (TCG→TCA)
USA300TCH1516_ALE	632919	SNP	A→G	proP	Proline/betaine transporter	G348G (GGA→GGG)
USA300TCH1516_ALE	643640	SNP	A→G	yjjP_1, USA300HOU_RS03070	Inner membrane protein YjjP, Putative heme-dependent peroxidase	intergenic (‑288/+261)																																	0.21
USA300TCH1516_ALE	643642	SNP	T→A	yjjP_1, USA300HOU_RS03070	Inner membrane protein YjjP, Putative heme-dependent peroxidase	intergenic (‑290/+259)																																	0.22
USA300TCH1516_ALE	643643	SNP	G→A	yjjP_1, USA300HOU_RS03070	Inner membrane protein YjjP, Putative heme-dependent peroxidase	intergenic (‑291/+258)																																	0.21
USA300TCH1516_ALE	643644	SNP	A→T	yjjP_1, USA300HOU_RS03070	Inner membrane protein YjjP, Putative heme-dependent peroxidase	intergenic (‑292/+257)																																	0.21
USA300TCH1516_ALE	644035	SNP	C→T	USA300HOU_RS03070	Putative heme-dependent peroxidase	V207I (GTA→ATA)																																									0.24
USA300TCH1516_ALE	692133	SNP	T→C	USA300HOU_RS03340	hypothetical protein	N281D (AAT→GAT)											0.27
USA300TCH1516_ALE	742735	SNP	C→T	ybhL, melR_1	Inner membrane protein YbhL, Melibiose operon regulatory protein	intergenic (+572/‑125)																																											1
USA300TCH1516_ALE	774414	SNP	G→A	fruA	PTS system fructose-specific EIIABC component	G555D (GGT→GAT)
USA300TCH1516_ALE	849203	SNP	A→G	USA300HOU_RS04145	Nucleotide-binding protein	Y110C (TAT→TGT)																																											1
USA300TCH1516_ALE	849783	INS	(A)6→7	USA300HOU_RS04145|USA300HOU_RS04150	Nucleotide-binding protein | Gluconeogenesis factor	coding (909/912 nt)coding (1/996 nt)						1								1		1
USA300TCH1516_ALE	850434	SNP	A→G	USA300HOU_RS04150	Gluconeogenesis factor	M218V (ATG→GTG)					0.44			1
USA300TCH1516_ALE	1018190	SNP	C→T	acp, xynZ	Sodium/proton-dependent alanine carrier protein/Endo-1,4-beta-xylanase Z	intergenic (+115/‑27)
USA300TCH1516_ALE	1073265	SNP	G→T	folD, purE	Bifunctional protein FolD protein, N5-carboxyaminoimidazole ribonucleotide mutase	intergenic (‑72/‑129)																	0.91	1
USA300TCH1516_ALE	1294024	SNP	A→G	truB	tRNA pseudouridine synthase B	D225G (GAT→GGT)																																	0.24
USA300TCH1516_ALE	1441097	INS	+TGTTG	USA300HOU_RS07160	hypothetical protein	coding (122/624 nt)																									0.22
USA300TCH1516_ALE	1441102	INS	(TGTTG)1→2	USA300HOU_RS07160	hypothetical protein	coding (127/624 nt)																										1
USA300TCH1516_ALE	1499342	SNP	T→A	ebh_1	Extracellular matrix-binding protein ebh	K894N (AAA→AAT)													0.32		0.27	1
USA300TCH1516_ALE	1587185	SNP	G→A	USA300HOU_RS07785	hypothetical protein	T410M (ACG→ATG)								1
USA300TCH1516_ALE	1643957	SNP	C→T	cfiB_2	2-oxoglutarate carboxylase small subunit	A38A (GCG→GCA)
USA300TCH1516_ALE	1648014	SNP	C→T	lipM	Octanoyltransferase LipM	D151N (GAT→AAT)																												1
USA300TCH1516_ALE	1664005	SNP	G→A	pbpH	Penicillin-binding protein H	P134L (CCT→CTT)																																		1
USA300TCH1516_ALE	1702890	SNP	A→C	tylM1	dTDP-3-amino-3,6-dideoxy-alpha-D-glucopyranose N,N-dimethyltransferase	T44T (ACT→ACG)																																								1
USA300TCH1516_ALE	1744214	SNP	A→C	apt	Adenine phosphoribosyltransferase	L153* (TTA→TGA)																1
USA300TCH1516_ALE	1744292	SNP	A→T	apt	Adenine phosphoribosyltransferase	I127N (ATT→AAT)																																									0.32	1
USA300TCH1516_ALE	1744428	SNP	T→C	apt	Adenine phosphoribosyltransferase	K82E (AAA→GAA)																												1				1	0.37	1
USA300TCH1516_ALE	1744450	SNP	A→T	apt	Adenine phosphoribosyltransferase	F74L (TTT→TTA)
USA300TCH1516_ALE	1744472	SNP	G→A	apt	Adenine phosphoribosyltransferase	A67V (GCT→GTT)																							0.74	1	1		0.45
USA300TCH1516_ALE	1744496	SNP	C→T	apt	Adenine phosphoribosyltransferase	G59D (GGC→GAC)																	0.87	1
USA300TCH1516_ALE	1774221	SNP	G→T	hemA	Glutamyl-tRNA reductase	A27D (GCC→GAC)																																											1
USA300TCH1516_ALE	1793181	SNP	T→A	polA_2	DNA polymerase I	S222S (TCA→TCT)							0.29
USA300TCH1516_ALE	1847573	INS	(T)9→10	isdH, fhs	Iron-regulated surface determinant protein H, Formate--tetrahydrofolate ligase	intergenic (‑80/+216)						1
USA300TCH1516_ALE	1860581	SNP	A→G	sftA	DNA translocase SftA	L1198S (TTG→TCG)							0.4
USA300TCH1516_ALE	1869936	SNP	A→T	srkA	Stress response kinase A	L193Q (CTG→CAG)																										1
USA300TCH1516_ALE	1891750	SNP	G→A	rot	HTH-type transcriptional regulator rot	T53M (ACG→ATG)																																										1
USA300TCH1516_ALE	1891904	DEL	(T)6→5	rot	HTH-type transcriptional regulator rot	coding (4/402 nt)																																											1
USA300TCH1516_ALE	1902155	SNP	C→T	arsB	Arsenical pump membrane protein	A105A (GCC→GCT)																																											1
USA300TCH1516_ALE	1981089	SNP	T→G	USA300HOU_RS09870	hypothetical protein	T105P (ACT→CCT)
USA300TCH1516_ALE	1981418	SNP	C→A	USA300HOU_RS09870, liaR	hypothetical protein, Transcriptional regulatory protein LiaR	intergenic (‑17/+339)																							0.78	1	0.83		0.42
USA300TCH1516_ALE	2018276	SNP	G→A	mgt	Monofunctional glycosyltransferase	Q215* (CAA→TAA)																																			0.22
USA300TCH1516_ALE	2018557	SNP	G→T	mgt	Monofunctional glycosyltransferase	S121* (TCA→TAA)																												1
USA300TCH1516_ALE	2018810	DEL	(T)7→6	mgt	Monofunctional glycosyltransferase	coding (109/810 nt)																		1																		1
USA300TCH1516_ALE	2026955	SNP	G→A	vraS	Sensor protein VraS	T331I (ACA→ATA)
USA300TCH1516_ALE	2026958	SNP	C→T	vraS	Sensor protein VraS	G330D (GGT→GAT)									1	1
USA300TCH1516_ALE	2028049	SNP	A→G	vraT	transporter associated with VraSR	V199A (GTT→GCT)
USA300TCH1516_ALE	2028269	SNP	G→A	vraT	transporter associated with VraSR	P126S (CCA→TCA)
USA300TCH1516_ALE	2028482	SNP	G→A	vraT	transporter associated with VraSR	R55C (CGT→TGT)															0.22
USA300TCH1516_ALE	2028622	SNP	G→T	vraT	transporter associated with VraSR	T8K (ACG→AAG)																											0.33
USA300TCH1516_ALE	2034506	SNP	T→C	murF_1	UDP-N-acetylmuramoyl-tripeptide--D-alanyl-D- alanine ligase	H68R (CAT→CGT)																																										1
USA300TCH1516_ALE	2144181	SUB	2 bp→TC	USA300HOU_RS10940	hypothetical protein	coding (462‑463/1254 nt)																																				1
USA300TCH1516_ALE	2144191	SNP	T→C	USA300HOU_RS10940	hypothetical protein	K151K (AAA→AAG)																																				1
USA300TCH1516_ALE	2144194	SNP	C→T	USA300HOU_RS10940	hypothetical protein	P150P (CCG→CCA)																																				1
USA300TCH1516_ALE	2144197	SNP	G→T	USA300HOU_RS10940	hypothetical protein	N149K (AAC→AAA)																																				1
USA300TCH1516_ALE	2215085	SNP	C→T	tenA	Aminopyrimidine aminohydrolase	E208E (GAG→GAA)																	0.7	1
USA300TCH1516_ALE	2241767	SNP	G→A	murA2, fba	UDP-N-acetylglucosamine 1-carboxyvinyltransferase 2, Fructose-bisphosphate aldolase	intergenic (‑410/+56)																	0.75	1
USA300TCH1516_ALE	2300370	SNP	C→G	emrY	putative multidrug resistance protein EmrY	A156P (GCT→CCT)																																			0.2
USA300TCH1516_ALE	2319519	SNP	G→A	USA300HOU_RS11830	Alkaline shock protein 23	Q152* (CAA→TAA)
USA300TCH1516_ALE	2372484	SNP	A→T	pbuG	Guanine/hypoxanthine permease PbuG	L431* (TTA→TAA)																							0.26			1
USA300TCH1516_ALE	2372753	INS	+T	pbuG	Guanine/hypoxanthine permease PbuG	coding (1023/1335 nt)
USA300TCH1516_ALE	2372946	SNP	G→T	pbuG	Guanine/hypoxanthine permease PbuG	A277D (GCT→GAT)																																				1
USA300TCH1516_ALE	2373019	SNP	G→A	pbuG	Guanine/hypoxanthine permease PbuG	Q253* (CAG→TAG)																																											1
USA300TCH1516_ALE	2373525	SNP	G→T	pbuG	Guanine/hypoxanthine permease PbuG	A84E (GCA→GAA)
USA300TCH1516_ALE	2373558	SNP	A→T	pbuG	Guanine/hypoxanthine permease PbuG	M73K (ATG→AAG)
USA300TCH1516_ALE	2373760	SNP	G→A	pbuG	Guanine/hypoxanthine permease PbuG	Q6* (CAG→TAG)									0.92	1
USA300TCH1516_ALE	2373835	SNP	C→T	pbuG, topB	Guanine/hypoxanthine permease PbuG, DNA topoisomerase 3	intergenic (‑60/+53)					0.49		1	1
USA300TCH1516_ALE	2522286	SNP	A→G	nasD	Nitrite reductase [NAD(P)H]	P782P (CCT→CCC)																																				1
USA300TCH1516_ALE	2627280	INS	(AT)5→6	sarT, sarU	HTH-type transcriptional regulator SarT, HTH-type transcriptional regulator SarU	intergenic (‑218/‑107)																								1
USA300TCH1516_ALE	2710898	INS	(T)6→7	oatA_2	O-acetyltransferase OatA	coding (29/1812 nt)																																1		1
USA300TCH1516_ALE	2785994	SNP	C→A	aur, isaB	Zinc metalloproteinase aureolysin, Immunodominant staphylococcal antigen B	intergenic (‑207/+217)
USA300TCH1516_ALE	2857170	SNP	G→A	nixA	High-affinity nickel-transport protein NixA	G195R (GGA→AGA)
[truncated: 10 more columns]
